# Supplementary material for: Endothelial CD34 expression and regulation of immune cell response in-vitro
Source: Sci Rep. 2023 Aug 19;13:13512. doi: 10.1038/s41598-023-40622-7 (PMC10439936; doi:10.1038/s41598-023-40622-7)
Supplement: Supplementary file 1 — Supplementary Table 1. [file 41598_2023_40622_MOESM1_ESM.xlsx]

## Sheet: CD34High_VS_CD34Low_coding_gene
ID	Gene	logFC	CI.L	CI.R	P.Value	adj.P.Val	FC		Supplementary Table 1: CD34High_VS_CD34Low_coding_gene
TC01003777.hg.1	CD34	3.812	3.169	4.454	0	0	14.042		Differentially expressed genes (DEGs) were identified using Limma R software package 1818. The False Discovery Rate (FDR) adjusted p-value of each coding gene was calculated by applying the Benjamini-Hochberg procedure to the differential analysis p-Value. The fold change (FC) of every gene, together with their corresponding FDR adjusted p-Value, was used for selection of DEGs. These values were …
TC06001775.hg.1	ADGRF5	3.027	1.997	4.057	0	0.011	8.152
TC09000045.hg.1	IL33	2.976	2.396	3.555	0	0.001	7.866
TC12001187.hg.1	A2M	2.732	0.63	4.835	0.016	0.127	6.645
TC08000902.hg.1	ANGPT2	2.324	1.667	2.98	0	0.006	5.006
TC04000254.hg.1	LIMCH1	2.008	1.571	2.446	0	0.002	4.023
TC08001365.hg.1	FABP4	1.76	0.622	2.897	0.006	0.085	3.387
TC01003499.hg.1	SELP	1.714	0.765	2.662	0.003	0.058	3.28
TC11000375.hg.1	TSPAN18	1.634	0.966	2.302	0	0.022	3.103
TC16001288.hg.1	ADAMTS18	1.632	0.824	2.439	0.001	0.044	3.099
TC06001882.hg.1	FILIP1	1.568	0.989	2.147	0	0.015	2.966
TC09000320.hg.1	ENTREP1	1.566	0.993	2.138	0	0.015	2.96
TC03002006.hg.1	TNFSF10	1.564	0.821	2.307	0.001	0.037	2.957
TC20000913.hg.1	SULF2	1.539	1.089	1.989	0	0.007	2.906
TC0X000983.hg.1	DIPK2B	1.522	0.646	2.398	0.003	0.064	2.872
TC11002245.hg.1	CASP4LP	1.505	1.084	1.927	0	0.006	2.839
TC13000722.hg.1	DACH1	1.479	0.941	2.017	0	0.015	2.788
TC0Y000008.hg.1	IL3RA	1.475	0.79	2.16	0.001	0.035	2.78
TC0X000008.hg.1	IL3RA	1.473	0.796	2.15	0.001	0.034	2.776
TC09001211.hg.1	ALDH1A1	1.464	0.841	2.088	0	0.026	2.759
TC17000042.hg.1	SPNS2	1.463	0.996	1.93	0	0.009	2.757
TC17000766.hg.1	ACE	1.431	1.081	1.782	0	0.004	2.697
TC09001434.hg.1	ABCA1	1.42	0.853	1.987	0	0.02	2.676
TC12001129.hg.1	ANO2	1.392	0.879	1.904	0	0.015	2.624
TC03000101.hg.1	GALNT15	1.385	0.638	2.132	0.002	0.054	2.612
TC12001130.hg.1	VWF	1.383	1.049	1.717	0	0.004	2.608
TC06002278.hg.1	SNORA20	1.361	0.608	2.113	0.003	0.058	2.568
TC06001015.hg.1	PDE7B	1.359	0.64	2.077	0.002	0.053	2.564
TC02000665.hg.1	SULT1C4	1.352	0.733	1.97	0.001	0.034	2.552
TC19001274.hg.1	PLVAP	1.348	0.361	2.334	0.013	0.116	2.545
TC10001725.hg.1	CHST15	1.343	0.988	1.698	0	0.005	2.537
TC17000312.hg.1	LGALS9	1.336	1.078	1.594	0	0.001	2.525
TC20000927.hg.1	PTGIS	1.317	0.742	1.892	0.001	0.027	2.491
TC01002954.hg.1	SORT1	1.279	0.365	2.194	0.011	0.109	2.428
TC20000274.hg.1	NNAT	1.272	0.455	2.088	0.006	0.084	2.415
TC01001090.hg.1	TXNIP	1.256	0.858	1.654	0	0.008	2.388
TC15001454.hg.1	MYO5C	1.245	0.558	1.932	0.002	0.058	2.371
TC15001824.hg.1	HAPLN3	1.242	0.862	1.622	0	0.008	2.365
TC17000534.hg.1	RAMP2	1.237	0.881	1.593	0	0.006	2.357
TC01001602.hg.1	HMCN1	1.234	0.849	1.618	0	0.008	2.352
TC11002205.hg.1	SESN3	1.234	0.137	2.33	0.031	0.172	2.351
TC10001589.hg.1	SNORA12	1.23	0.557	1.903	0.002	0.056	2.346
TC18000273.hg.1	COLEC12	1.217	0.047	2.386	0.043	0.202	2.324
TC07001146.hg.1	THSD7A	1.214	0.686	1.742	0	0.027	2.32
TC02000207.hg.1	EHD3	1.213	0.579	1.846	0.002	0.051	2.318
TC04001466.hg.1	CFI	1.213	0.523	1.902	0.003	0.063	2.317
TC12001164.hg.1	GDF3	1.2	0.265	2.135	0.017	0.13	2.297
TC06001678.hg.1	CPNE5	1.195	0.753	1.637	0	0.015	2.29
TC01004003.hg.1	NID1	1.191	0.728	1.654	0	0.018	2.283
TC17000722.hg.1	YPEL2	1.171	0.742	1.601	0	0.015	2.252
TC10001216.hg.1	DEPP1	1.169	0.54	1.798	0.002	0.054	2.249
TC12001916.hg.1	NUAK1	1.169	0.675	1.662	0	0.025	2.249
TC01000451.hg.1	GJA4	1.161	0.433	1.89	0.005	0.081	2.237
TC17000499.hg.1	IGFBP4	1.161	0.809	1.512	0	0.008	2.236
TC0X001435.hg.1	CDR1	1.153	0.538	1.767	0.002	0.053	2.223
TC21000344.hg.1	CYYR1	1.148	0.395	1.902	0.007	0.088	2.217
TC07000840.hg.1	TMEM140	1.146	0.654	1.639	0	0.026	2.213
TC03001800.hg.1	SLCO2A1	1.144	0.527	1.76	0.002	0.054	2.209
TC21000185.hg.1	BACE2	1.143	0.735	1.552	0	0.013	2.209
TC0X001180.hg.1	ITM2A	1.141	0.036	2.246	0.044	0.205	2.205
TC15000144.hg.1	HERC2P9	1.136	0.26	2.013	0.016	0.128	2.198
TC03001887.hg.1	TM4SF18	1.127	0.402	1.851	0.006	0.084	2.183
TC12001276.hg.1	MGP	1.123	0.692	1.553	0	0.017	2.178
TC08000598.hg.1	MATN2	1.119	0.058	2.181	0.041	0.197	2.172
TC01002211.hg.1	DHRS3	1.108	0.76	1.457	0	0.008	2.156
TC17001118.hg.1	MYH10	1.104	0.627	1.581	0	0.027	2.149
TC15000142.hg.1	HERC2P2	1.098	0.161	2.035	0.026	0.157	2.14
TC08001081.hg.1	CLU	1.092	0.476	1.707	0.003	0.061	2.131
TC04001381.hg.1	GPRIN3	1.079	0.206	1.953	0.021	0.141	2.113
TC07001002.hg.1	GIMAP8	1.079	0.48	1.678	0.003	0.059	2.112
TC04001370.hg.1	ABCG2	1.078	0.406	1.749	0.005	0.08	2.11
TC08000279.hg.1	ADGRA2	1.073	0.551	1.594	0.001	0.041	2.104
TC20000291.hg.1	PPP1R16B	1.072	0.621	1.523	0	0.025	2.102
TC04001670.hg.1	CTSO	1.071	0.733	1.409	0	0.008	2.101
TC05000746.hg.1	PCDHB5	1.07	0.705	1.434	0	0.011	2.099
TC05001973.hg.1	FAXDC2	1.066	0.377	1.756	0.006	0.085	2.094
TC0X000324.hg.1	SNORA11	1.064	0.758	1.37	0	0.006	2.091
TC08001623.hg.1	LRATD2	1.064	0.743	1.384	0	0.008	2.09
TC01001262.hg.1	NPR1	1.062	0.366	1.758	0.007	0.087	2.088
TC01002849.hg.1	GBP4	1.062	0.245	1.878	0.016	0.127	2.087
TC13000872.hg.1	COL4A1	1.059	0.388	1.729	0.006	0.082	2.083
TC17002907.hg.1	JUP	1.057	0.571	1.543	0.001	0.034	2.081
TC15001058.hg.1	HERC2P2	1.057	0.239	1.874	0.017	0.128	2.08
TC20001743.hg.1	SIRPB2	1.048	0.74	1.356	0	0.007	2.068
TC05000753.hg.1	PCDHB10	1.043	0.512	1.573	0.001	0.048	2.06
TC06000991.hg.1	LINC01013	1.04	0.574	1.506	0.001	0.031	2.056
TC05001505.hg.1	SNORA47	1.04	0.638	1.442	0	0.017	2.056
TC02002825.hg.1	FAM124B	1.034	0.474	1.595	0.002	0.055	2.048
TC15001011.hg.1	HERC2P3	1.031	0.181	1.881	0.022	0.145	2.044
TC02002614.hg.1	SLC40A1	1.027	-0.107	2.161	0.071	0.256	2.038
TC03000572.hg.1	CD200	1.025	0.609	1.442	0	0.021	2.035
TC09001565.hg.1	SNORD90	1.014	0.729	1.298	0	0.006	2.019
TC04000632.hg.1	SPRY1	1.007	0.342	1.671	0.007	0.089	2.009
TC05000757.hg.1	PCDHB14	1.006	0.363	1.648	0.006	0.084	2.008
TC13000147.hg.1	RGCC	1.005	0.546	1.463	0.001	0.033	2.006
TC16001253.hg.1	SNORD71	0.996	0.55	1.442	0.001	0.031	1.994
TC0X001207.hg.1	PCDH19	0.991	0.457	1.525	0.002	0.054	1.987
TC08001015.hg.1	ASAH1	0.987	0.617	1.358	0	0.015	1.982
TC04001682.hg.1	GASK1B	0.986	0.35	1.621	0.006	0.085	1.98
TC10002943.hg.1	ENTPD1	0.986	0.357	1.614	0.006	0.084	1.98
TC08001462.hg.1	NIPAL2	0.984	0.711	1.257	0	0.006	1.978
TC06001529.hg.1	SNORD117	0.98	0.368	1.592	0.005	0.08	1.973
TC18000033.hg.1	ARHGAP28	0.98	0.714	1.246	0	0.006	1.972
TC15000368.hg.1	SEMA6D	0.977	0.654	1.299	0	0.01	1.968
TC02000695.hg.1	BCL2L11	0.976	0.7	1.252	0	0.006	1.967
TC13000184.hg.1	LRCH1	0.973	0.391	1.555	0.004	0.072	1.963
TC20000587.hg.1	RASSF2	0.971	0.341	1.6	0.007	0.086	1.96
TC15001647.hg.1	CYP1A1	0.948	0.269	1.627	0.011	0.109	1.93
TC02000675.hg.1	LOC100507334	0.942	0.481	1.403	0.001	0.042	1.921
TC0X000579.hg.1	LONRF3	0.938	0.41	1.465	0.003	0.061	1.916
TC04001062.hg.1	LDB2	0.93	0.383	1.477	0.004	0.068	1.905
TC02002649.hg.1	RFTN2	0.929	0.532	1.326	0	0.026	1.904
TC02001126.hg.1	MYO1B	0.926	0.02	1.832	0.046	0.209	1.9
TC14000936.hg.1	SLC7A7	0.925	0.636	1.214	0	0.008	1.899
TC04001421.hg.1	EMCN	0.925	0.454	1.396	0.001	0.048	1.898
TC05000179.hg.1	OSMR	0.922	0.358	1.486	0.005	0.076	1.895
TC11002116.hg.1	LRRC32	0.921	0.385	1.458	0.004	0.066	1.894
TC01002864.hg.1	TGFBR3	0.921	0.375	1.466	0.004	0.069	1.893
TC07000559.hg.1	COL1A2	0.92	0.303	1.536	0.008	0.092	1.892
TC17001826.hg.1	ABCA9	0.916	0.181	1.65	0.02	0.138	1.887
TC05000701.hg.1	EGR1	0.916	0.492	1.34	0.001	0.035	1.887
TC18000035.hg.1	PTPRM	0.916	0.446	1.385	0.002	0.049	1.886
TC08001022.hg.1	CSGALNACT1	0.913	0.559	1.267	0	0.017	1.884
TC04001208.hg.1	KDR	0.912	0.314	1.509	0.007	0.087	1.881
TC13000392.hg.1	COL4A2	0.91	0.312	1.509	0.007	0.088	1.88
TC05000575.hg.1	SNCAIP	0.909	0.424	1.394	0.002	0.054	1.878
TC01001288.hg.1	EFNA1	0.906	0.526	1.287	0	0.025	1.874
TC16001012.hg.1	SEZ6L2	0.906	0.419	1.392	0.002	0.054	1.873
TC16000647.hg.1	CDH13	0.898	0.553	1.243	0	0.017	1.864
TC07001003.hg.1	GIMAP7	0.898	0.319	1.477	0.006	0.085	1.863
TC07001005.hg.1	GIMAP2	0.897	0.439	1.354	0.002	0.048	1.862
TC05000767.hg.1	PCDHGB7	0.892	0.433	1.351	0.002	0.049	1.856
TC15000054.hg.1	SNORD116-8	0.891	0.41	1.372	0.002	0.055	1.854
TC07000111.hg.1	TSPAN13	0.887	0.213	1.562	0.015	0.125	1.85
TC19000985.hg.1	SHC2	0.884	0.575	1.193	0	0.012	1.845
TC03000716.hg.1	ACKR4	0.872	0.068	1.677	0.036	0.186	1.831
TC10001676.hg.1	ABLIM1	0.872	0.466	1.279	0.001	0.035	1.831
TC12001837.hg.1	NTN4	0.871	0.571	1.171	0	0.011	1.829
TC14000676.hg.1	SNORD114-1	0.867	0.437	1.298	0.001	0.044	1.824
TC05002148.hg.1	FLT4	0.867	0.55	1.183	0	0.015	1.824
TC09001226.hg.1	GNA14	0.864	0.403	1.325	0.002	0.054	1.82
TC04002938.hg.1	GASK1B-AS1	0.863	0.392	1.335	0.002	0.056	1.819
TC14000482.hg.1	VASH1	0.862	0.544	1.18	0	0.015	1.817
TC17000383.hg.1	CCL2	0.862	0.167	1.556	0.02	0.139	1.817
TC17001827.hg.1	ABCA6	0.861	-0.515	2.237	0.192	0.426	1.816
TC16000643.hg.1	PLCG2	0.86	0.389	1.331	0.002	0.056	1.815
TC08001440.hg.1	TP53INP1	0.859	0.301	1.417	0.007	0.086	1.814
TC02001206.hg.1	NRP2	0.858	0.377	1.338	0.003	0.061	1.812
TC14000678.hg.1	SNORD114-3	0.854	0.35	1.357	0.004	0.068	1.807
TC13000871.hg.1	IRS2	0.853	0.21	1.497	0.015	0.123	1.807
TC15000049.hg.1	SNORD116-2	0.849	0.144	1.554	0.023	0.147	1.801
TC21000200.hg.1	ABCG1	0.847	0.156	1.538	0.021	0.142	1.799
TC19002705.hg.1	PCAT19	0.847	0.386	1.308	0.002	0.055	1.799
TC10001761.hg.1	EBF3	0.844	-0.058	1.746	0.064	0.243	1.795
TC15000695.hg.1	NEIL1	0.843	0.34	1.345	0.004	0.071	1.793
TC07002021.hg.1	GIMAP6	0.842	0.397	1.287	0.002	0.053	1.793
TC02001790.hg.1	ZFP36L2	0.842	0.497	1.187	0	0.022	1.792
TC11002092.hg.1	ARRB1	0.841	0.393	1.29	0.002	0.053	1.792
TC17001820.hg.1	SLC16A6	0.838	0.117	1.56	0.027	0.159	1.788
TC02000767.hg.1	RNU4ATAC	0.838	0.313	1.363	0.005	0.081	1.787
TC0X001416.hg.1	ARHGEF6	0.838	0.493	1.182	0	0.022	1.787
TC09002903.hg.1	TMEFF1	0.836	0.439	1.233	0.001	0.037	1.785
TC11001153.hg.1	PKNOX2	0.834	0.165	1.503	0.02	0.138	1.783
TC07000521.hg.1	CROT	0.834	0.063	1.605	0.037	0.187	1.783
TC01003501.hg.1	SELE	0.831	0.356	1.305	0.003	0.063	1.778
TC0X002300.hg.1	TSPAN7	0.827	-0.439	2.093	0.175	0.406	1.774
TC17001798.hg.1	PECAM1	0.823	0.233	1.412	0.011	0.11	1.769
TC04000068.hg.1	WFS1	0.82	0.534	1.106	0	0.012	1.765
TC01003500.hg.1	SELL	0.82	0.151	1.489	0.021	0.142	1.765
TC11001288.hg.1	SNORA54	0.817	0.549	1.085	0	0.01	1.762
TC22000802.hg.1	PDGFB	0.814	0.343	1.286	0.003	0.065	1.759
TC01001182.hg.1	C1orf54	0.814	0.4	1.228	0.001	0.048	1.758
TC03000288.hg.1	KLHDC8B	0.812	0.073	1.551	0.035	0.181	1.756
TC02002624.hg.1	STAT1	0.812	0.26	1.364	0.009	0.096	1.756
TC02000082.hg.1	TRIB2	0.811	0.425	1.198	0.001	0.038	1.755
TC14000689.hg.1	SNORD114-12	0.81	0.451	1.168	0.001	0.029	1.753
TC08000310.hg.1	TCIM	0.809	0.412	1.206	0.001	0.043	1.752
TC09000906.hg.1	PTPRD	0.805	-0.189	1.798	0.101	0.304	1.747
TC07001614.hg.1	SGCE	0.804	0.203	1.405	0.014	0.121	1.746
TC08001556.hg.1	ENPP2	0.803	0.431	1.175	0.001	0.035	1.745
TC05000304.hg.1	OCLN	0.802	0.085	1.518	0.032	0.174	1.743
TC06000739.hg.1	LOC101928516	0.8	0.407	1.193	0.001	0.043	1.741
TC04001335.hg.1	TMEM150C	0.8	0.475	1.125	0	0.021	1.741
TC04000699.hg.1	GAB1	0.798	0.492	1.104	0	0.017	1.739
TC14002316.hg.1	ADCY4	0.791	0.371	1.21	0.002	0.053	1.73
TC03001590.hg.1	PROS1	0.789	0.393	1.184	0.001	0.047	1.727
TC10000430.hg.1	PALD1	0.788	0.282	1.295	0.006	0.084	1.727
TC17001867.hg.1	HID1	0.785	0.364	1.206	0.002	0.054	1.723
TC01000794.hg.1	IFI44L	0.785	0.098	1.472	0.029	0.166	1.723
TC03001528.hg.1	MAGI1	0.778	0.27	1.286	0.007	0.087	1.715
TC14002303.hg.1	FLVCR2	0.773	0.417	1.128	0.001	0.034	1.708
TC20000703.hg.1	CD93	0.772	0.412	1.133	0.001	0.035	1.708
TC19001517.hg.1	GMFG	0.772	0.235	1.308	0.01	0.103	1.707
TC13000431.hg.1	GAS6-DT	0.77	0.177	1.363	0.016	0.127	1.705
TC06002124.hg.1	SLC2A12	0.77	0.158	1.382	0.019	0.135	1.705
TC03001454.hg.1	SEMA3G	0.767	0.485	1.05	0	0.015	1.702
TC15000067.hg.1	SNORD116-24	0.767	0.318	1.216	0.004	0.067	1.702
TC03001028.hg.1	ST6GAL1	0.766	0.147	1.386	0.021	0.141	1.701
TC12001807.hg.1	BTG1	0.765	0.276	1.253	0.006	0.084	1.699
TC02002792.hg.1	GLB1L	0.764	-0.091	1.619	0.074	0.262	1.698
TC04001382.hg.1	GPRIN3	0.76	0.313	1.206	0.004	0.068	1.693
TC02000432.hg.1	DYSF	0.756	0.213	1.299	0.011	0.11	1.689
TC05001464.hg.1	ZNF366	0.754	0.302	1.205	0.004	0.072	1.686
TC01000849.hg.1	EPHX4	0.752	0.104	1.401	0.027	0.16	1.685
TC14001148.hg.1	BMP4	0.752	0.351	1.152	0.002	0.053	1.684
TC15000066.hg.1	SNORD116-23	0.75	0.203	1.298	0.012	0.114	1.682
TC19001674.hg.1	PLA2G4C	0.749	0.115	1.384	0.025	0.154	1.681
TC07001004.hg.1	GIMAP4	0.747	0.113	1.381	0.026	0.155	1.678
TC01002465.hg.1	MTMR9LP	0.744	0.287	1.202	0.005	0.077	1.675
TC10001212.hg.1	CXCL12	0.744	-0.056	1.543	0.065	0.245	1.674
TC16001019.hg.1	YPEL3	0.743	0.37	1.117	0.001	0.047	1.674
TC01006272.hg.1	GIPC2	0.742	-0.156	1.639	0.095	0.295	1.672
TC11001971.hg.1	CTSF	0.741	0.195	1.287	0.013	0.118	1.671
TC01003990.hg.1	SNORA14B	0.741	0.005	1.476	0.049	0.215	1.671
TC09001769.hg.1	NRARP	0.74	0.399	1.08	0.001	0.034	1.67
TC19001233.hg.1	ADGRL1	0.738	0.412	1.064	0.001	0.029	1.668
TC01002412.hg.1	IFI6	0.734	0.19	1.279	0.013	0.119	1.664
TC13000899.hg.1	GAS6	0.734	0.266	1.202	0.006	0.084	1.664
TC06000153.hg.1	CARMIL1	0.734	0.163	1.305	0.017	0.13	1.663
TC11001415.hg.1	LYVE1	0.732	0.204	1.261	0.012	0.112	1.661
TC01006361.hg.1	GBP2	0.731	0.414	1.048	0	0.027	1.66
TC07001156.hg.1	MEOX2	0.731	-0.149	1.611	0.094	0.293	1.659
TC20000365.hg.1	CD40	0.728	0.425	1.031	0	0.024	1.657
TC09001193.hg.1	APBA1	0.728	0.218	1.238	0.01	0.104	1.656
TC14000919.hg.1	SNORD8	0.724	0.324	1.124	0.003	0.058	1.652
TC0X001420.hg.1	SNORD61	0.724	0.389	1.059	0.001	0.035	1.651
TC08001551.hg.1	SAMD12	0.723	0.243	1.204	0.008	0.09	1.651
TC12000138.hg.1	KLRG1	0.723	-0.27	1.717	0.135	0.355	1.651
TC04000711.hg.1	SMAD1	0.723	0.401	1.045	0.001	0.03	1.651
TC02002481.hg.1	IFIH1	0.717	0.355	1.079	0.001	0.047	1.644
TC03001529.hg.1	MAGI1	0.716	0.293	1.139	0.004	0.069	1.643
TC09001664.hg.1	FAM78A	0.715	0.373	1.057	0.001	0.039	1.641
TC03001948.hg.1	LXN	0.715	0.294	1.135	0.004	0.068	1.641
TC14000391.hg.1	HSPA2	0.714	0.186	1.241	0.013	0.118	1.64
TC0X000358.hg.1	AR	0.711	0.408	1.014	0	0.026	1.637
TC18000522.hg.1	SNORA37	0.709	0.205	1.212	0.011	0.108	1.634
TC01000955.hg.1	CSF1	0.708	0.303	1.113	0.003	0.063	1.633
TC0X000791.hg.1	SPRY3	0.706	0.272	1.14	0.005	0.078	1.631
TC0Y000108.hg.1	SPRY3	0.706	0.272	1.14	0.005	0.078	1.631
TC05001604.hg.1	MCTP1	0.705	0.03	1.381	0.042	0.2	1.631
TC11002059.hg.1	PDE2A	0.704	0.278	1.13	0.004	0.074	1.629
TC07001611.hg.1	TFPI2	0.702	-0.832	2.237	0.33	0.57	1.627
TC13000741.hg.1	KCTD12	0.7	0.374	1.026	0.001	0.035	1.625
TC08002604.hg.1	ADHFE1	0.699	0.303	1.096	0.003	0.063	1.624
TC07001365.hg.1	PKD1L1	0.698	0.449	0.947	0	0.013	1.622
TC14001509.hg.1	WARS1	0.697	0.074	1.321	0.032	0.174	1.622
TC19000746.hg.1	CPT1C	0.697	0.3	1.094	0.003	0.063	1.621
TC01006316.hg.1	ZBTB8A	0.695	0.294	1.097	0.003	0.064	1.619
TC02001512.hg.1	PXDN	0.694	0.167	1.22	0.015	0.125	1.617
TC07001493.hg.1	GTF2IRD2P1	0.691	0.39	0.993	0.001	0.027	1.615
TC10000865.hg.1	GRK5	0.691	0.43	0.952	0	0.016	1.614
TC15001886.hg.1	FAM174B	0.69	0.212	1.168	0.009	0.101	1.614
TC06001777.hg.1	TNFRSF21	0.69	0.334	1.045	0.002	0.049	1.613
TC05001700.hg.1	SEMA6A	0.689	0.285	1.092	0.004	0.067	1.612
TC12000326.hg.1	TMEM117	0.688	0.431	0.945	0	0.015	1.611
TC14001303.hg.1	ALDH6A1	0.688	0.298	1.077	0.003	0.063	1.611
TC17000764.hg.1	TANC2	0.686	0.17	1.202	0.015	0.123	1.609
TC10000420.hg.1	TSPAN15	0.685	0.172	1.199	0.014	0.122	1.608
TC12001459.hg.1	RND1	0.685	0.273	1.097	0.004	0.073	1.608
TC11000182.hg.1	ADM	0.684	0.337	1.03	0.001	0.048	1.606
TC07000556.hg.1	GNG11	0.683	0.37	0.996	0.001	0.034	1.605
TC19001699.hg.1	HSD17B14	0.682	0.139	1.225	0.019	0.136	1.605
TC09001698.hg.1	RNU6ATAC	0.68	0.141	1.219	0.019	0.135	1.602
TC16000488.hg.1	CX3CL1	0.677	0.142	1.211	0.018	0.134	1.599
TC19001066.hg.1	SEMA6B	0.676	0.24	1.112	0.006	0.085	1.598
TC08000646.hg.1	CTHRC1	0.675	0.13	1.221	0.02	0.14	1.597
TC12000886.hg.1	OAS2	0.674	-0.158	1.505	0.101	0.304	1.595
TC19000737.hg.1	FCGRT	0.672	0.311	1.033	0.002	0.054	1.593
TC03001077.hg.1	FAM43A	0.669	0.429	0.91	0	0.014	1.591
TC02002627.hg.1	CAVIN2	0.667	0.233	1.102	0.007	0.087	1.588
TC04000087.hg.1	HTRA3	0.666	0.145	1.186	0.017	0.131	1.586
TC13000748.hg.1	EDNRB	0.665	0.264	1.065	0.004	0.073	1.585
TC17001801.hg.1	MIR5047	0.664	0.058	1.269	0.035	0.182	1.584
TC0X001349.hg.1	DCAF12L1	0.664	0.047	1.28	0.037	0.189	1.584
TC18000527.hg.1	TCF4	0.663	0.312	1.014	0.002	0.053	1.583
TC05001289.hg.1	LIFR	0.662	0.336	0.989	0.001	0.044	1.583
TC19002640.hg.1	ZNF223	0.661	0.323	0.999	0.002	0.049	1.581
TC01002791.hg.1	SLC44A5	0.659	0.247	1.07	0.005	0.08	1.579
TC06001094.hg.1	PLEKHG1	0.658	0.209	1.106	0.009	0.096	1.578
TC01002347.hg.1	ID3	0.658	0.287	1.028	0.003	0.061	1.578
TC05000754.hg.1	PCDHB11	0.654	0.295	1.013	0.002	0.057	1.573
TC0X001393.hg.1	MIR503	0.652	-0.113	1.416	0.086	0.282	1.571
TC01003985.hg.1	IRF2BP2	0.651	0.168	1.134	0.013	0.119	1.57
TC16001156.hg.1	SNORA50A	0.65	0.145	1.155	0.017	0.13	1.569
TC02000221.hg.1	RASGRP3	0.649	-0.036	1.335	0.061	0.239	1.568
TC18000421.hg.1	ZNF521	0.648	0.157	1.14	0.015	0.124	1.567
TC15000069.hg.1	SNORD116-26	0.648	-0.018	1.314	0.055	0.228	1.567
TC20001045.hg.1	SOX18	0.648	0.354	0.941	0.001	0.032	1.567
TC11002151.hg.1	PRCP	0.647	0.315	0.98	0.002	0.049	1.566
TC06000511.hg.1	SCUBE3	0.646	-0.038	1.33	0.062	0.24	1.565
TC19001711.hg.1	MIR4324	0.645	0.295	0.995	0.002	0.055	1.564
TC02002378.hg.1	CXCR4	0.644	0.225	1.063	0.007	0.087	1.563
TC10000813.hg.1	ACSL5	0.643	0.148	1.137	0.016	0.127	1.561
TC12000060.hg.1	CCND2	0.642	0.193	1.091	0.01	0.104	1.56
TC20000565.hg.1	CPXM1	0.64	-0.079	1.359	0.075	0.263	1.558
TC15000299.hg.1	DLL4	0.638	0.289	0.987	0.002	0.056	1.556
TC12001208.hg.1	CLEC2B	0.636	0.144	1.129	0.017	0.129	1.554
TC05000817.hg.1	AFAP1L1	0.636	0.233	1.04	0.006	0.083	1.554
TC17001917.hg.1	SOCS3	0.634	0.002	1.266	0.049	0.216	1.552
TC02002553.hg.1	HAGLR	0.633	0.38	0.885	0	0.02	1.551
TC01006291.hg.1	CFH	0.632	-0.105	1.368	0.085	0.279	1.55
TC07000562.hg.1	PEG10	0.63	-0.195	1.455	0.119	0.332	1.548
TC18000160.hg.1	SETBP1	0.63	-0.239	1.498	0.136	0.356	1.547
TC0X000714.hg.1	TMEM185A	0.629	0.212	1.045	0.007	0.09	1.546
TC09000274.hg.1	CNTNAP3B	0.626	0.009	1.243	0.047	0.212	1.543
TC0X000133.hg.1	IL1RAPL1	0.625	0.043	1.207	0.038	0.19	1.542
TC19000174.hg.1	ICAM1	0.625	0.004	1.246	0.049	0.215	1.542
TC01000904.hg.1	VCAM1	0.625	-1.252	2.502	0.473	0.697	1.542
TC19001575.hg.1	CEACAM1	0.624	0.218	1.03	0.007	0.087	1.541
TC18000221.hg.1	TNFRSF11A	0.624	-0.014	1.262	0.054	0.226	1.541
TC17001187.hg.1	RASD1	0.624	0.048	1.2	0.037	0.187	1.541
TC02001056.hg.1	HOXD1	0.624	0.361	0.887	0	0.025	1.541
TC01003048.hg.1	LINC00622	0.622	0.109	1.135	0.022	0.145	1.539
TC15001511.hg.1	C2CD4B	0.621	0.031	1.211	0.041	0.197	1.538
TC12000822.hg.1	TCP11L2	0.62	0.237	1.004	0.005	0.079	1.537
TC17000992.hg.1	SNORD91B	0.619	0.218	1.021	0.007	0.086	1.536
TC17000758.hg.1	MRC2	0.619	0.229	1.009	0.006	0.082	1.536
TC17000698.hg.1	NOG	0.619	-0.182	1.419	0.115	0.327	1.535
TC06001564.hg.1	NOTCH4	0.617	0.117	1.117	0.021	0.141	1.534
TC16000223.hg.1	ACSM3	0.616	0.132	1.1	0.018	0.133	1.532
TC03001525.hg.1	PRICKLE2	0.614	0.187	1.041	0.01	0.103	1.531
TC13000863.hg.1	NALF1	0.613	0.077	1.149	0.029	0.166	1.529
TC05000756.hg.1	PCDHB13	0.612	0.091	1.133	0.026	0.156	1.528
TC01003546.hg.1	KIAA0040	0.612	0.34	0.883	0.001	0.029	1.528
TC20000660.hg.1	SNORD17	0.611	0.151	1.072	0.015	0.123	1.528
TC04000069.hg.1	MAN2B2	0.609	0.257	0.961	0.003	0.064	1.526
TC08000709.hg.1	ZHX2	0.609	0.339	0.879	0.001	0.029	1.525
TC16000171.hg.1	MRTFB	0.609	0.277	0.94	0.002	0.056	1.525
TC09001555.hg.1	LHX6	0.608	0.106	1.11	0.023	0.145	1.524
TC06001152.hg.1	IGF2R	0.608	0.347	0.869	0	0.026	1.524
TC12001214.hg.1	CLEC1A	0.608	0.176	1.039	0.011	0.108	1.524
TC06004113.hg.1	UBD	0.608	0.154	1.061	0.014	0.121	1.524
TC19001202.hg.1	MAN2B1	0.607	0.316	0.899	0.001	0.039	1.524
TC05000958.hg.1	CREBRF	0.607	0.141	1.074	0.016	0.127	1.523
TC01001685.hg.1	BTG2	0.605	0.016	1.194	0.045	0.207	1.521
TC10001544.hg.1	PLCE1-AS1	0.604	0.278	0.93	0.002	0.054	1.52
TC05001914.hg.1	FBXO38-DT	0.604	0.286	0.922	0.002	0.052	1.52
TC22000620.hg.1	MN1	0.604	0.039	1.169	0.039	0.192	1.52
TC16000207.hg.1	TMC7	0.602	0.226	0.979	0.005	0.08	1.518
TC04000788.hg.1	GUCY1B1	0.602	-0.037	1.24	0.062	0.24	1.518
TC13000860.hg.1	EFNB2	0.6	0.198	1.003	0.008	0.092	1.516
TC03000985.hg.1	KLHL24	0.6	0.201	1	0.008	0.091	1.516
TC17000794.hg.1	PITPNC1	0.6	0.082	1.118	0.028	0.161	1.516
TC02000169.hg.1	DNAJC5G	0.6	-0.134	1.333	0.098	0.3	1.515
TC06000110.hg.1	GMPR	0.598	0.16	1.035	0.013	0.116	1.514
TC17000077.hg.1	XAF1	0.597	0.235	0.96	0.005	0.075	1.513
TC03001418.hg.1	UBA7	0.597	0.204	0.99	0.007	0.088	1.513
TC01003733.hg.1	PIK3C2B	0.597	0.127	1.067	0.018	0.133	1.512
TC11002095.hg.1	GDPD5	0.597	0.157	1.036	0.013	0.117	1.512
TC17000961.hg.1	DOC2B	0.597	0.179	1.014	0.01	0.104	1.512
TC15000068.hg.1	SNORD116-25	0.595	0.006	1.185	0.048	0.214	1.511
TC06004140.hg.1	CNKSR3	0.595	0.231	0.958	0.005	0.076	1.51
TC08000597.hg.1	LAPTM4B	0.595	0.148	1.042	0.014	0.122	1.51
TC14000130.hg.1	ABHD4	0.593	0.318	0.868	0.001	0.035	1.508
TC01003296.hg.1	KCNN3	0.593	0.098	1.088	0.024	0.15	1.508
TC10001617.hg.1	LDB1	0.592	0.251	0.933	0.003	0.064	1.507
TC01003219.hg.1	SEMA6C	0.59	0.185	0.995	0.009	0.098	1.506
TC13000109.hg.1	FRY	0.59	0.218	0.962	0.006	0.082	1.505
TC19001689.hg.1	CA11	0.59	0.15	1.03	0.014	0.121	1.505
TC07001618.hg.1	PDK4	0.589	-0.148	1.325	0.105	0.312	1.504
TC17001115.hg.1	KRBA2	0.588	0.327	0.85	0.001	0.03	1.504
TC12001207.hg.1	CD69	0.588	0.103	1.074	0.023	0.145	1.504
TC04000151.hg.1	LAP3	0.588	0.249	0.928	0.003	0.064	1.503
TC14000657.hg.1	MIR432	0.588	0.278	0.898	0.002	0.053	1.503
TC01003327.hg.1	SCARNA4	0.587	0.2	0.974	0.007	0.089	1.502
TC15000061.hg.1	SNORD116-15	0.587	0.14	1.033	0.015	0.125	1.502
TC06001219.hg.1	SERPINB9P1	0.586	-0.373	1.546	0.202	0.437	1.501
TC13001719.hg.1	FOXO1	0.583	0.246	0.92	0.003	0.064	1.498
TC02002900.hg.1	IQCA1	0.582	0.061	1.103	0.032	0.174	1.497
TC10000889.hg.1	HTRA1	0.582	0.27	0.894	0.002	0.054	1.497
TC11001365.hg.1	GVINP1	0.581	-0.058	1.219	0.07	0.254	1.496
TC02002542.hg.1	CHRNA1	0.58	0.239	0.921	0.004	0.068	1.495
TC13000234.hg.1	PCDH17	0.58	-1.047	2.206	0.443	0.671	1.495
TC19000924.hg.1	ZNF667-AS1	0.579	0.23	0.928	0.004	0.073	1.494
TC01000643.hg.1	GPX7	0.579	0.137	1.021	0.016	0.126	1.494
TC15001469.hg.1	PRTG	0.579	0.174	0.983	0.01	0.104	1.493
TC19000180.hg.1	SLC44A2	0.579	0.287	0.87	0.001	0.047	1.493
TC12000108.hg.1	CLSTN3	0.578	0.024	1.132	0.043	0.201	1.493
TC16000959.hg.1	USP31	0.578	0.28	0.875	0.002	0.049	1.492
TC01002284.hg.1	MFAP2	0.577	0.159	0.996	0.012	0.113	1.492
TC15001092.hg.1	HERC2	0.576	-0.005	1.158	0.052	0.221	1.491
TC11001795.hg.1	UBE2L6	0.576	0.143	1.009	0.014	0.122	1.491
TC07000210.hg.1	LINC00997	0.575	0.275	0.876	0.002	0.051	1.49
TC17001762.hg.1	SCARNA20	0.574	0.243	0.906	0.003	0.064	1.489
TC16001102.hg.1	ZNF423	0.574	0.184	0.965	0.009	0.096	1.489
TC03002146.hg.1	APOD	0.574	0.287	0.861	0.001	0.046	1.489
TC05001877.hg.1	PCDH12	0.574	0.216	0.931	0.005	0.08	1.488
TC12000081.hg.1	TAPBPL	0.573	0.166	0.98	0.011	0.108	1.487
TC14000881.hg.1	SNORD126	0.572	0.113	1.031	0.02	0.138	1.487
TC17001114.hg.1	LOC100128288	0.572	0.206	0.938	0.006	0.084	1.486
TC02000376.hg.1	CEP68	0.571	0.195	0.946	0.007	0.088	1.485
TC17000309.hg.1	WSB1	0.569	-0.108	1.247	0.09	0.287	1.484
TC22000248.hg.1	TIMP3	0.569	0.25	0.889	0.003	0.061	1.484
TC17000101.hg.1	SNORA48	0.569	0.238	0.9	0.003	0.066	1.483
TC20000067.hg.1	BMP2	0.568	0.149	0.987	0.013	0.118	1.482
TC06000668.hg.1	LRRC1	0.568	0.158	0.977	0.012	0.112	1.482
TC12000036.hg.1	TSPAN9	0.568	0.202	0.934	0.006	0.085	1.482
TC19000630.hg.1	BCAM	0.566	0.247	0.886	0.003	0.062	1.48
TC0X000362.hg.1	EFNB1	0.566	0.197	0.934	0.007	0.087	1.48
TC15001612.hg.1	UACA	0.565	0.101	1.029	0.022	0.143	1.479
TC09000745.hg.1	AIF1L	0.564	0.237	0.891	0.003	0.065	1.478
TC14000918.hg.1	SNORD9	0.564	0.221	0.907	0.005	0.075	1.478
TC07001573.hg.1	ELAPOR2	0.563	0.063	1.063	0.031	0.171	1.478
TC05000764.hg.1	PCDHGB5	0.563	0.167	0.959	0.01	0.105	1.477
TC11003506.hg.1	CARD16	0.562	0.244	0.88	0.003	0.062	1.476
TC15001458.hg.1	ATOSA	0.56	0.271	0.85	0.002	0.049	1.475
TC14000947.hg.1	CDH24	0.56	0.19	0.929	0.007	0.089	1.474
TC11000172.hg.1	SNORA23	0.559	-0.113	1.231	0.093	0.292	1.473
TC06000136.hg.1	CASC15	0.559	0.065	1.053	0.03	0.17	1.473
TC0X000442.hg.1	ZNF711	0.558	0.237	0.88	0.003	0.064	1.473
TC05001834.hg.1	SNORD63	0.558	-0.387	1.502	0.216	0.453	1.472
TC06000737.hg.1	CD109	0.557	0.266	0.849	0.002	0.051	1.472
TC03000637.hg.1	LINC02035	0.556	0.296	0.815	0.001	0.035	1.47
TC14001138.hg.1	NID2	0.555	-0.149	1.258	0.109	0.318	1.469
TC17000570.hg.1	GRN	0.553	0.219	0.888	0.004	0.074	1.467
TC01002328.hg.1	HSPG2	0.553	0.189	0.917	0.007	0.088	1.467
TC15001711.hg.1	ADAMTS7	0.552	0.154	0.951	0.012	0.112	1.467
TC11002234.hg.1	MMP1	0.552	-3.923	5.028	0.788	0.895	1.467
TC18000266.hg.1	HSBP1L1	0.552	0.241	0.863	0.003	0.061	1.466
TC03001402.hg.1	LAMB2	0.551	0.272	0.831	0.001	0.048	1.465
TC17000121.hg.1	SCARNA21	0.551	0.261	0.841	0.002	0.052	1.465
TC01002605.hg.1	ZSWIM5	0.551	0.252	0.85	0.002	0.055	1.465
TC15001825.hg.1	MFGE8	0.55	0.152	0.949	0.012	0.113	1.464
TC13000428.hg.1	TMEM255B	0.55	0.179	0.922	0.008	0.094	1.464
TC11002242.hg.1	PDGFD	0.55	0.144	0.955	0.013	0.118	1.464
TC02000116.hg.1	RHOB	0.55	0.227	0.872	0.004	0.068	1.464
TC06001780.hg.1	PTCHD4	0.55	-0.352	1.451	0.203	0.438	1.464
TC14001508.hg.1	SLC25A29	0.549	0.132	0.966	0.015	0.125	1.463
TC01001435.hg.1	PBX1	0.547	0.269	0.826	0.001	0.048	1.461
TC08001590.hg.1	FBXO32	0.547	0.104	0.99	0.021	0.141	1.461
TC18000551.hg.1	RNF152	0.546	0.207	0.886	0.005	0.08	1.46
TC09000820.hg.1	DIPK1B	0.546	0.225	0.867	0.004	0.068	1.46
TC01001754.hg.1	SERTAD4	0.546	0.278	0.813	0.001	0.043	1.46
TC13000585.hg.1	LHFPL6	0.546	0.189	0.902	0.007	0.087	1.46
TC03001651.hg.1	CCDC80	0.545	0.11	0.98	0.019	0.137	1.459
TC15000629.hg.1	CORO2B	0.545	0.236	0.854	0.003	0.063	1.459
TC17001311.hg.1	FLOT2	0.545	0.196	0.893	0.006	0.084	1.459
TC01000725.hg.1	CACHD1	0.544	0.182	0.906	0.008	0.09	1.458
TC02000035.hg.1	RNF144A	0.543	0.269	0.817	0.001	0.047	1.457
TC19001438.hg.1	ZNF792	0.543	0.183	0.903	0.007	0.09	1.457
TC17000229.hg.1	GRAPL	0.542	0.131	0.954	0.015	0.125	1.456
TC05000743.hg.1	PCDHB2	0.542	0.208	0.876	0.005	0.078	1.456
TC15002779.hg.1	HEXA	0.542	0.269	0.814	0.001	0.047	1.456
TC11001589.hg.1	CHST1	0.542	-0.109	1.192	0.093	0.292	1.456
TC03001869.hg.1	PLSCR1	0.542	0.226	0.858	0.004	0.066	1.456
TC10000679.hg.1	CCNJ	0.541	0.191	0.891	0.007	0.086	1.455
TC11002427.hg.1	CDON	0.539	0.037	1.04	0.038	0.19	1.452
TC16000640.hg.1	CMIP	0.538	0.235	0.841	0.003	0.061	1.452
TC16000454.hg.1	MMP2	0.538	0.15	0.926	0.012	0.112	1.452
TC01000543.hg.1	TIE1	0.538	0.268	0.808	0.001	0.047	1.452
TC15000949.hg.1	IGF1R	0.537	0.231	0.843	0.003	0.063	1.451
TC19000683.hg.1	SELENOW	0.536	0.16	0.912	0.01	0.104	1.45
TC10000581.hg.1	PRXL2A	0.536	0.124	0.947	0.016	0.127	1.449
TC03003338.hg.1	SATB1	0.535	0.126	0.943	0.016	0.126	1.448
TC12001826.hg.1	TMCC3	0.534	0.185	0.884	0.007	0.087	1.448
TC03000730.hg.1	EPHB1	0.534	0.196	0.871	0.006	0.082	1.448
TC01006332.hg.1	EFNA4	0.533	0.128	0.938	0.015	0.125	1.447
TC17000802.hg.1	ARSG	0.532	0.222	0.843	0.004	0.066	1.446
TC17001580.hg.1	FAM171A2	0.531	0.157	0.905	0.01	0.106	1.445
TC06000795.hg.1	PNRC1	0.53	0.151	0.91	0.011	0.109	1.444
TC06001510.hg.1	IER3	0.53	0.09	0.97	0.023	0.147	1.444
TC01002706.hg.1	TACSTD2	0.53	0.078	0.982	0.026	0.156	1.444
TC20000685.hg.1	RALGAPA2	0.529	0.233	0.825	0.003	0.06	1.443
TC16000645.hg.1	HSD17B2	0.529	0.039	1.019	0.037	0.188	1.443
TC12001157.hg.1	C1RL	0.528	0.153	0.903	0.011	0.108	1.442
TC17001376.hg.1	MMP28	0.527	0.153	0.901	0.011	0.108	1.441
TC17001453.hg.1	PGAP3	0.526	0.266	0.785	0.001	0.044	1.44
TC16001137.hg.1	PLLP	0.526	0.164	0.888	0.009	0.099	1.44
TC07000399.hg.1	SNORA22	0.525	0.088	0.962	0.023	0.148	1.439
TC02001678.hg.1	SLC30A3	0.525	-0.119	1.168	0.099	0.301	1.438
TC01003481.hg.1	CREG1	0.523	0.224	0.823	0.003	0.063	1.437
TC14000902.hg.1	RNASE1	0.523	0.081	0.964	0.025	0.153	1.436
TC09000736.hg.1	ASS1	0.522	0.093	0.952	0.022	0.144	1.436
TC15000062.hg.1	SNORD116-16	0.521	0.135	0.907	0.013	0.119	1.435
TC07000015.hg.1	GPR146	0.52	0.195	0.845	0.005	0.08	1.434
TC15000060.hg.1	SNORD116-14	0.52	0.021	1.02	0.043	0.202	1.434
TC12000492.hg.1	TMEM198B	0.519	0.177	0.86	0.007	0.089	1.433
TC01001587.hg.1	RGL1	0.518	0.238	0.798	0.002	0.055	1.432
TC15001230.hg.1	BMF	0.518	0.209	0.826	0.004	0.071	1.432
TC11001850.hg.1	VWCE	0.517	0.18	0.854	0.007	0.087	1.431
TC04000787.hg.1	GUCY1A1	0.517	-0.107	1.141	0.094	0.294	1.431
TC0X000410.hg.1	SLC16A2	0.516	0.197	0.835	0.005	0.079	1.43
TC06002122.hg.1	SLC18B1	0.515	0.149	0.882	0.011	0.109	1.429
TC01000425.hg.1	FAM167B	0.515	0.17	0.86	0.008	0.092	1.429
TC13000189.hg.1	ITM2B	0.515	0.172	0.857	0.008	0.09	1.429
TC01000733.hg.1	PDE4B	0.514	0.149	0.88	0.011	0.108	1.428
TC16001013.hg.1	KCTD13	0.514	0.218	0.81	0.003	0.064	1.428
TC11002233.hg.1	MMP10	0.514	-0.405	1.432	0.239	0.477	1.428
TC19001467.hg.1	ZFP14	0.512	0.249	0.776	0.002	0.049	1.426
TC0X000323.hg.1	MAGED2	0.512	0.147	0.878	0.011	0.109	1.426
TC17001029.hg.1	CXCL16	0.512	-0.069	1.092	0.078	0.267	1.426
TC04000313.hg.1	KIT	0.512	-0.195	1.219	0.137	0.357	1.426
TC15000364.hg.1	SQOR	0.511	0.195	0.828	0.005	0.079	1.425
TC11001389.hg.1	DENND2B	0.511	0.246	0.777	0.002	0.05	1.425
TC08001120.hg.1	RNF122	0.51	0.216	0.804	0.003	0.064	1.424
TC19001460.hg.1	CLIP3	0.51	0.031	0.989	0.039	0.193	1.424
TC09002922.hg.1	RALGDS	0.51	0.248	0.771	0.002	0.049	1.424
TC05000822.hg.1	ARHGEF37	0.508	0.245	0.771	0.002	0.05	1.422
TC19001076.hg.1	PTPRS	0.508	0.083	0.932	0.024	0.15	1.422
TC15001161.hg.1	MTMR10	0.508	0.097	0.918	0.021	0.141	1.422
TC15001593.hg.1	ITGA11	0.508	-0.103	1.118	0.093	0.293	1.422
TC17001823.hg.1	MIR635	0.507	0.02	0.994	0.043	0.202	1.421
TC11001934.hg.1	LTBP3	0.507	0.148	0.865	0.011	0.108	1.421
TC21000189.hg.1	MX1	0.506	0.065	0.947	0.029	0.164	1.42
TC20000268.hg.1	MYL9	0.505	0.049	0.962	0.033	0.178	1.42
TC17000965.hg.1	RFLNB	0.505	0.189	0.822	0.005	0.081	1.419
TC0X000494.hg.1	TCEAL7	0.505	0.063	0.946	0.029	0.166	1.419
TC11002244.hg.1	CASP12	0.505	0.098	0.911	0.02	0.139	1.419
TC19000228.hg.1	JUNB	0.504	0.134	0.875	0.013	0.117	1.419
TC0X001543.hg.1	GAB3	0.503	0.228	0.779	0.002	0.056	1.418
TC17000775.hg.1	SNORD104	0.502	0.16	0.844	0.009	0.096	1.416
TC02000316.hg.1	RPL23AP32	0.501	0.189	0.814	0.005	0.08	1.416
TC14000440.hg.1	PAPLN	0.501	0.177	0.825	0.006	0.085	1.415
TC11000707.hg.1	LRP5	0.501	0.091	0.911	0.022	0.142	1.415
TC07001577.hg.1	TP53TG1	0.501	0.101	0.901	0.019	0.138	1.415
TC11001418.hg.1	SNORD97	0.501	0.152	0.849	0.01	0.103	1.415
TC11002396.hg.1	SCN3B	0.5	0.244	0.757	0.002	0.049	1.415
TC06000612.hg.1	TMEM63B	0.5	0.213	0.788	0.003	0.064	1.414
TC06000135.hg.1	SOX4	0.5	0.006	0.993	0.048	0.213	1.414
TC01001950.hg.1	GPR137B	0.5	0.184	0.815	0.006	0.082	1.414
TC13000825.hg.1	DOCK9	0.5	0.224	0.775	0.002	0.057	1.414
TC17001940.hg.1	BAIAP2-DT	0.499	0.185	0.813	0.006	0.081	1.413
TC11001363.hg.1	DCHS1	0.499	0.216	0.782	0.003	0.063	1.413
TC08000167.hg.1	BMP1	0.499	0.17	0.828	0.007	0.089	1.413
TC19000522.hg.1	SPINT2	0.498	0.241	0.755	0.002	0.049	1.412
TC15000048.hg.1	SNORD116-1	0.498	0.036	0.96	0.037	0.189	1.412
TC22000265.hg.1	APOL1	0.497	0.019	0.976	0.043	0.203	1.412
TC12001904.hg.1	GLT8D2	0.497	-0.46	1.454	0.272	0.512	1.412
TC02000752.hg.1	TMEM37	0.497	0.214	0.78	0.003	0.063	1.411
TC07001663.hg.1	CASTOR3P	0.496	0.237	0.755	0.002	0.051	1.41
TC17001093.hg.1	SAT2	0.496	0.126	0.866	0.014	0.121	1.41
TC06004141.hg.1	SOD2	0.496	-0.022	1.013	0.059	0.234	1.41
TC16000099.hg.1	IL32	0.495	0.117	0.873	0.016	0.126	1.41
TC11000998.hg.1	SIK2	0.495	0.196	0.794	0.004	0.074	1.409
TC03001834.hg.1	RBP1	0.495	0.095	0.895	0.021	0.141	1.409
TC06000777.hg.1	MRAP2	0.494	0.074	0.914	0.026	0.155	1.408
TC21000249.hg.1	COL6A1	0.493	0.231	0.756	0.002	0.053	1.408
TC20000942.hg.1	NFATC2	0.493	0.173	0.812	0.007	0.086	1.407
TC14001434.hg.1	RPS6KA5	0.492	0.179	0.806	0.006	0.084	1.407
TC12001052.hg.1	SNORA49	0.492	0.114	0.869	0.016	0.127	1.406
TC09001709.hg.1	MIR3689F	0.49	0.035	0.945	0.037	0.189	1.405
TC19000073.hg.1	GIPC3	0.49	0.176	0.804	0.006	0.084	1.405
TC19001592.hg.1	CADM4	0.49	0.179	0.801	0.006	0.083	1.404
TC12001610.hg.1	SNORD59B	0.49	0.109	0.87	0.017	0.13	1.404
TC11002079.hg.1	P4HA3	0.489	0.192	0.787	0.005	0.075	1.404
TC19001111.hg.1	INSR	0.489	0.219	0.759	0.003	0.058	1.403
TC22000546.hg.1	YPEL1	0.488	0.232	0.745	0.002	0.052	1.403
TC14000307.hg.1	GPR137C	0.487	0.178	0.797	0.006	0.083	1.402
TC03000642.hg.1	KALRN	0.487	0.169	0.805	0.007	0.087	1.402
TC22000416.hg.1	PIM3	0.486	0.229	0.743	0.002	0.053	1.401
TC19000454.hg.1	GRAMD1A	0.486	0.161	0.811	0.008	0.092	1.401
TC02002808.hg.1	EPHA4	0.486	-0.187	1.159	0.138	0.358	1.4
TC21000468.hg.1	LINC00323	0.485	0.025	0.945	0.041	0.197	1.399
TC01002971.hg.1	SLC16A4	0.484	0.184	0.785	0.005	0.079	1.399
TC09000094.hg.1	ACER2	0.484	0.126	0.841	0.013	0.118	1.398
TC0X000715.hg.1	TMEM185A	0.484	0.14	0.827	0.011	0.108	1.398
TC19000091.hg.1	TNFAIP8L1	0.483	0.19	0.776	0.004	0.074	1.398
TC13000458.hg.1	CRYL1	0.482	0.217	0.748	0.002	0.057	1.397
TC08001205.hg.1	PCMTD1	0.482	0.156	0.809	0.008	0.095	1.397
TC01003129.hg.1	GJA5	0.481	0.124	0.838	0.014	0.119	1.395
TC12001554.hg.1	CALCOCO1	0.48	0.113	0.847	0.016	0.126	1.395
TC17000915.hg.1	GAA	0.48	0.128	0.831	0.013	0.116	1.395
TC08000498.hg.1	CRISPLD1	0.478	0.014	0.942	0.045	0.206	1.393
TC03000335.hg.1	NISCH	0.477	0.172	0.781	0.006	0.084	1.392
TC01002608.hg.1	TESK2	0.476	0.19	0.763	0.004	0.073	1.391
TC02001033.hg.1	RAPGEF4	0.476	0.131	0.821	0.012	0.113	1.391
TC05001817.hg.1	KLHL3	0.476	-0.048	1	0.07	0.255	1.391
TC03001888.hg.1	TM4SF1	0.475	0.22	0.73	0.002	0.054	1.39
TC0X000750.hg.1	BGN	0.475	0.176	0.774	0.006	0.082	1.39
TC07002070.hg.1	RNF32-DT	0.474	0.23	0.719	0.002	0.049	1.389
TC18000099.hg.1	CABLES1	0.474	0.089	0.86	0.021	0.141	1.389
TC03000204.hg.1	MYRIP	0.474	-0.067	1.015	0.079	0.27	1.389
TC05000254.hg.1	RAB3C	0.474	0.197	0.751	0.004	0.067	1.389
TC22000667.hg.1	PIK3IP1	0.474	0.147	0.801	0.009	0.1	1.389
TC10000093.hg.1	CAMK1D	0.474	0.131	0.816	0.012	0.113	1.388
TC04001430.hg.1	MANBA	0.473	0.157	0.789	0.008	0.092	1.388
TC18000252.hg.1	TSHZ1	0.472	0.076	0.867	0.024	0.151	1.387
TC0X000335.hg.1	RRAGB	0.471	0.196	0.746	0.004	0.067	1.386
TC0X000806.hg.1	ARSL	0.471	0.038	0.903	0.036	0.184	1.386
TC16000830.hg.1	CDIP1	0.471	0.181	0.76	0.005	0.078	1.386
TC16000989.hg.1	NUPR1	0.47	-0.005	0.945	0.052	0.221	1.385
TC09000606.hg.1	CUTALP	0.47	0.201	0.739	0.003	0.063	1.385
TC06000770.hg.1	RWDD2A	0.47	0.148	0.792	0.009	0.098	1.385
TC12000539.hg.1	OS9	0.47	0.178	0.762	0.005	0.08	1.385
TC07001033.hg.1	PAXIP1-AS2	0.47	0.167	0.773	0.006	0.085	1.385
TC22000271.hg.1	CSF2RB	0.47	-0.031	0.97	0.063	0.242	1.385
TC05000795.hg.1	SH3RF2	0.469	-0.051	0.99	0.072	0.258	1.384
TC17000813.hg.1	KCNJ2	0.469	-0.306	1.243	0.206	0.441	1.384
TC01000729.hg.1	DNAJC6	0.468	0.055	0.881	0.03	0.169	1.384
TC10001522.hg.1	PPP1R3C	0.468	-0.081	1.017	0.087	0.282	1.383
TC11000499.hg.1	STX3	0.468	0.131	0.804	0.012	0.111	1.383
TC19000544.hg.1	ZFP36	0.467	-0.032	0.967	0.064	0.243	1.383
TC19002691.hg.1	HOMER3	0.467	0.201	0.734	0.003	0.063	1.383
TC01002468.hg.1	MARCKSL1	0.467	0.174	0.76	0.005	0.081	1.382
TC11001124.hg.1	GRAMD1B	0.467	0.149	0.784	0.009	0.096	1.382
TC17001828.hg.1	MIR4524A	0.465	-0.141	1.071	0.117	0.33	1.381
TC08000946.hg.1	PPP1R3B	0.465	0.188	0.743	0.004	0.071	1.38
TC0X001350.hg.1	ACTRT1	0.465	0.176	0.754	0.005	0.08	1.38
TC17000740.hg.1	BCAS3	0.465	0.18	0.75	0.005	0.076	1.38
TC13000656.hg.1	RCBTB2	0.465	0.088	0.841	0.021	0.141	1.38
TC02000620.hg.1	IL1R1	0.464	0.097	0.832	0.019	0.135	1.38
TC19001280.hg.1	JAK3	0.464	0.161	0.768	0.007	0.087	1.38
TC21000169.hg.1	ETS2	0.462	0.09	0.834	0.02	0.139	1.378
TC06001881.hg.1	TMEM30A	0.462	0.101	0.823	0.017	0.131	1.377
TC15001335.hg.1	FBN1	0.462	0.092	0.832	0.02	0.138	1.377
TC17001678.hg.1	SAMD14	0.462	0.203	0.72	0.003	0.061	1.377
TC06001124.hg.1	ZDHHC14	0.462	0.131	0.792	0.011	0.109	1.377
TC05000749.hg.1	PCDHB7	0.461	0.204	0.719	0.003	0.06	1.377
TC12001637.hg.1	CTDSP2	0.461	0.112	0.81	0.015	0.124	1.377
TC06000950.hg.1	SMPDL3A	0.461	0.172	0.75	0.005	0.081	1.377
TC01001095.hg.1	ITGA10	0.461	-0.031	0.953	0.063	0.243	1.376
TC09001092.hg.1	CNTNAP3	0.461	-0.054	0.975	0.074	0.262	1.376
TC0X000325.hg.1	TRO	0.461	-0.074	0.995	0.083	0.278	1.376
TC03000584.hg.1	GRAMD1C	0.46	0.131	0.789	0.011	0.109	1.376
TC07000464.hg.1	CASTOR2	0.46	0.083	0.838	0.022	0.143	1.376
TC03001500.hg.1	ACOX2	0.46	0.121	0.799	0.013	0.118	1.376
TC11002409.hg.1	OR8B12	0.46	0.12	0.801	0.013	0.118	1.376
TC08000203.hg.1	DPYSL2	0.46	0.112	0.807	0.015	0.124	1.375
TC12000083.hg.1	SCARNA10	0.46	-0.051	0.971	0.072	0.259	1.375
TC22000700.hg.1	APOL3	0.46	-0.027	0.946	0.061	0.239	1.375
TC04000687.hg.1	MGST2	0.459	0.13	0.789	0.011	0.11	1.375
TC17000618.hg.1	CDK5RAP3	0.458	0.085	0.83	0.021	0.142	1.373
TC11003505.hg.1	CASP1	0.457	0.173	0.74	0.005	0.08	1.372
TC14002333.hg.1	JAG2	0.455	0.052	0.858	0.031	0.171	1.371
TC0X001226.hg.1	ZMAT1	0.455	0.108	0.801	0.015	0.126	1.371
TC08001413.hg.1	RUNX1T1	0.455	-0.171	1.081	0.136	0.356	1.37
TC07000449.hg.1	ELN	0.454	-0.112	1.019	0.104	0.31	1.369
TC01002341.hg.1	ZNF436	0.453	0.167	0.74	0.006	0.082	1.369
TC07001651.hg.1	GJC3	0.453	0.076	0.83	0.023	0.148	1.369
TC11000246.hg.1	TMEM86A	0.452	0.156	0.748	0.007	0.087	1.368
TC17001735.hg.1	SEPTIN4	0.452	0.122	0.782	0.012	0.114	1.368
TC03001283.hg.1	TRANK1	0.451	0.096	0.806	0.018	0.133	1.367
TC01003335.hg.1	GLMP	0.451	0.119	0.783	0.013	0.117	1.367
TC21000049.hg.1	CXADR	0.451	-0.383	1.284	0.254	0.493	1.367
TC02000960.hg.1	PKP4	0.45	0.135	0.765	0.01	0.104	1.366
TC01002374.hg.1	RSRP1	0.45	-0.082	0.981	0.088	0.285	1.366
TC01003326.hg.1	SNORA80E	0.45	0.068	0.832	0.026	0.155	1.366
TC19000034.hg.1	CIRBP	0.45	0.148	0.751	0.008	0.092	1.366
TC0X000540.hg.1	MIR3978	0.449	0.105	0.793	0.016	0.127	1.365
TC01003745.hg.1	NUAK2	0.447	0.013	0.881	0.045	0.206	1.363
TC15001782.hg.1	GOLGA6L5P	0.447	0.128	0.765	0.011	0.109	1.363
TC17000179.hg.1	MEIS3P1	0.445	0.005	0.886	0.048	0.214	1.361
TC01001183.hg.1	CIART	0.445	0.183	0.706	0.004	0.068	1.361
TC13000632.hg.1	SNORA31	0.445	-0.039	0.929	0.068	0.25	1.361
TC0X001090.hg.1	SPIN4	0.444	-0.054	0.942	0.075	0.262	1.361
TC02000705.hg.1	ZC3H6	0.444	0.062	0.827	0.027	0.16	1.361
TC15001581.hg.1	SNORD16	0.444	0.009	0.879	0.046	0.21	1.36
TC15002777.hg.1	PARP6	0.444	0.161	0.726	0.006	0.084	1.36
TC19001207.hg.1	SNORD41	0.443	0.052	0.834	0.03	0.17	1.359
TC20000761.hg.1	TSPY26P	0.442	0.108	0.777	0.015	0.124	1.359
TC19000922.hg.1	ZNF582-DT	0.442	0.151	0.733	0.007	0.088	1.359
TC18000071.hg.1	LDLRAD4	0.442	0.19	0.694	0.003	0.063	1.358
TC19000836.hg.1	MIR518C	0.442	0.022	0.862	0.041	0.197	1.358
TC04001286.hg.1	CXCL2	0.441	-0.328	1.211	0.229	0.466	1.358
TC17001822.hg.1	WIPI1	0.441	0.083	0.799	0.021	0.141	1.357
TC14001334.hg.1	ANGEL1	0.441	0.179	0.703	0.004	0.07	1.357
TC02004972.hg.1	WBP1	0.441	0.12	0.761	0.012	0.114	1.357
TC11000774.hg.1	ARHGEF17	0.44	0.07	0.811	0.024	0.152	1.357
TC06000114.hg.1	CAP2	0.44	-0.465	1.344	0.302	0.545	1.356
TC05000271.hg.1	RGS7BP	0.44	-0.825	1.705	0.455	0.681	1.356
TC02000521.hg.1	SNORD94	0.44	0.149	0.731	0.007	0.089	1.356
TC01000024.hg.1	AGRN	0.439	0.193	0.685	0.003	0.061	1.356
TC01000565.hg.1	SNORD46	0.438	0.184	0.693	0.003	0.065	1.355
TC07001534.hg.1	HIP1	0.438	0.064	0.812	0.026	0.157	1.355
TC01003901.hg.1	ITPKB	0.437	0.103	0.771	0.016	0.126	1.354
TC12000134.hg.1	RIMKLB	0.437	0.093	0.781	0.018	0.133	1.354
TC10001675.hg.1	AFAP1L2	0.437	0.133	0.74	0.01	0.103	1.353
TC06004060.hg.1	HLA-B	0.437	-0.075	0.948	0.086	0.281	1.353
TC13000517.hg.1	FLT1	0.436	0.183	0.69	0.003	0.065	1.353
TC05000766.hg.1	PCDHGA10	0.436	-0.271	1.142	0.198	0.433	1.352
TC0X001081.hg.1	USP51	0.435	0.151	0.719	0.007	0.087	1.352
TC15000322.hg.1	STARD9	0.435	0.065	0.804	0.026	0.155	1.352
TC05000389.hg.1	JMY	0.434	0.141	0.728	0.008	0.094	1.351
TC01000472.hg.1	MIR4255	0.434	0.122	0.747	0.012	0.111	1.351
TC15000805.hg.1	UBE2Q2P16	0.434	0.145	0.723	0.008	0.09	1.351
TC06000628.hg.1	SLC25A27	0.434	0.181	0.687	0.004	0.066	1.351
TC14001282.hg.1	ZFYVE1	0.434	0.106	0.762	0.015	0.124	1.351
TC19000238.hg.1	YJU2B	0.434	0.174	0.693	0.004	0.072	1.351
TC11001543.hg.1	LMO2	0.434	0.191	0.676	0.003	0.061	1.351
TC19000144.hg.1	CERS4	0.433	0.02	0.845	0.042	0.198	1.35
TC14000955.hg.1	SLC22A17	0.432	0.062	0.801	0.027	0.157	1.349
TC03000509.hg.1	TMEM45A	0.432	0.099	0.764	0.016	0.128	1.349
TC19001136.hg.1	ADAMTS10	0.431	0.134	0.727	0.009	0.099	1.348
TC07000795.hg.1	SMO	0.43	0.049	0.811	0.031	0.171	1.347
TC06000217.hg.1	POM121L9P	0.43	-0.039	0.898	0.068	0.25	1.347
TC08000209.hg.1	SCARA3	0.429	-0.192	1.05	0.154	0.38	1.346
TC06000012.hg.1	FOXC1	0.429	0.037	0.821	0.035	0.183	1.346
TC11000031.hg.1	SNORA52	0.429	-0.161	1.018	0.135	0.356	1.346
TC19000798.hg.1	ZNF528	0.428	0.083	0.773	0.02	0.139	1.345
TC09000941.hg.1	MLLT3	0.428	0.084	0.772	0.02	0.139	1.345
TC16001189.hg.1	ZDHHC1	0.428	0.162	0.694	0.005	0.08	1.345
TC05000355.hg.1	ARHGEF28	0.428	0.097	0.759	0.017	0.128	1.345
TC04000636.hg.1	FAT4	0.428	0.01	0.846	0.046	0.208	1.345
TC0X001482.hg.1	TMEM185A	0.427	0.106	0.749	0.015	0.123	1.345
TC12000955.hg.1	P2RX7	0.427	-0.023	0.878	0.061	0.238	1.345
TC07000463.hg.1	CASTOR2	0.427	0.093	0.761	0.017	0.131	1.345
TC12000536.hg.1	DTX3	0.427	0.179	0.675	0.003	0.065	1.344
TC19000337.hg.1	SLC27A1	0.427	0.07	0.784	0.024	0.15	1.344
TC12000263.hg.1	STK38L	0.427	0.093	0.76	0.017	0.131	1.344
TC17001230.hg.1	GRAP	0.427	0.11	0.744	0.014	0.119	1.344
TC02002166.hg.1	TGFBRAP1	0.427	0.17	0.684	0.004	0.073	1.344
TC01000358.hg.1	WDTC1	0.427	0.142	0.712	0.008	0.092	1.344
TC13000135.hg.1	NHLRC3	0.427	0.139	0.714	0.008	0.094	1.344
TC16000363.hg.1	ORAI3	0.426	0.093	0.76	0.018	0.132	1.344
TC17001818.hg.1	C17orf58	0.426	0.039	0.813	0.034	0.18	1.344
TC13000720.hg.1	LINC00550	0.426	0.119	0.733	0.012	0.112	1.343
TC17001543.hg.1	RAMP2-AS1	0.425	0.165	0.685	0.005	0.076	1.343
TC16000500.hg.1	MMP15	0.425	0.098	0.753	0.016	0.127	1.343
TC19001653.hg.1	PRKD2	0.425	0.146	0.705	0.007	0.088	1.343
TC01003136.hg.1	LOC101927468	0.425	0.129	0.72	0.01	0.103	1.342
TC02002113.hg.1	SEMA4C	0.424	0.159	0.69	0.005	0.08	1.342
TC19000154.hg.1	OR1M1	0.424	0.118	0.73	0.012	0.112	1.342
TC14000748.hg.1	MIR487A	0.423	0.027	0.82	0.039	0.192	1.341
TC12001718.hg.1	PTPRB	0.422	0.017	0.827	0.043	0.201	1.34
TC15001643.hg.1	SEMA7A	0.422	0.097	0.747	0.016	0.127	1.34
TC17000069.hg.1	WSCD1	0.421	0.008	0.834	0.047	0.21	1.339
TC08001359.hg.1	ZNF704	0.421	0.123	0.719	0.011	0.108	1.339
TC1_gl000192_random000004.hg.1	LOC101927468	0.421	0.13	0.711	0.009	0.1	1.339
TC15000670.hg.1	LOXL1	0.421	0.032	0.81	0.037	0.187	1.338
TC17001672.hg.1	FAM117A	0.42	0.146	0.694	0.007	0.087	1.338
TC06002181.hg.1	HIVEP2	0.419	-0.051	0.889	0.075	0.262	1.337
TC12001253.hg.1	MANSC1	0.419	0.132	0.706	0.009	0.098	1.337
TC14000417.hg.1	SUSD6	0.419	0.18	0.658	0.003	0.063	1.337
TC07001288.hg.1	ELMO1	0.419	0.147	0.691	0.007	0.086	1.337
TC02001474.hg.1	SNED1	0.418	0.082	0.755	0.02	0.139	1.336
TC02001417.hg.1	SCARNA6	0.418	-0.059	0.894	0.079	0.27	1.336
TC19002641.hg.1	ZNF284	0.417	0.089	0.746	0.018	0.133	1.336
TC08001765.hg.1	ZNF252P	0.417	0.124	0.711	0.01	0.105	1.336
TC14000794.hg.1	TNFAIP2	0.417	0.15	0.684	0.006	0.084	1.336
TC11001783.hg.1	OR5AP2	0.417	0.099	0.735	0.015	0.126	1.335
TC06000087.hg.1	EDN1	0.417	0.081	0.753	0.02	0.139	1.335
TC07001026.hg.1	FABP5P3	0.417	0.15	0.684	0.006	0.084	1.335
TC06000642.hg.1	C6orf141	0.417	-0.03	0.863	0.064	0.244	1.335
TC05000744.hg.1	PCDHB3	0.416	0.05	0.783	0.03	0.168	1.335
TC07000565.hg.1	PPP1R9A	0.416	-0.021	0.853	0.06	0.236	1.334
TC09000879.hg.1	GLIS3	0.416	0.155	0.677	0.005	0.081	1.334
TC11000588.hg.1	DNAJC4	0.415	0.066	0.764	0.024	0.151	1.334
TC09000593.hg.1	PAPPA	0.415	0.14	0.69	0.007	0.09	1.333
TC07001740.hg.1	CCDC71L	0.415	0.044	0.786	0.032	0.174	1.333
TC04001306.hg.1	CXCL11	0.414	0.14	0.688	0.007	0.09	1.332
TC19000545.hg.1	PLEKHG2	0.414	0.09	0.738	0.018	0.132	1.332
TC15001553.hg.1	RBPMS2	0.414	-0.119	0.947	0.114	0.324	1.332
TC0X001103.hg.1	OPHN1	0.414	0.088	0.74	0.018	0.133	1.332
TC16000870.hg.1	LITAF	0.413	0.008	0.818	0.046	0.209	1.332
TC19000345.hg.1	SNORA68	0.413	-0.172	0.998	0.146	0.369	1.331
TC09000544.hg.1	ZNF462	0.413	0.094	0.731	0.016	0.128	1.331
TC06000276.hg.1	ZKSCAN8	0.412	0.1	0.725	0.015	0.124	1.331
TC06000921.hg.1	CALHM5	0.412	-0.029	0.853	0.064	0.244	1.331
TC12000747.hg.1	ELK3	0.412	0.078	0.746	0.021	0.141	1.33
TC10000169.hg.1	KIAA1217	0.412	-0.07	0.894	0.086	0.281	1.33
TC17000291.hg.1	ABHD17AP6	0.411	0.125	0.698	0.01	0.103	1.33
TC09000491.hg.1	TMOD1	0.411	0.053	0.769	0.029	0.164	1.33
TC12001611.hg.1	SNORD59A	0.411	0.076	0.745	0.021	0.142	1.329
TC09000517.hg.1	ZNF189	0.411	0.044	0.777	0.032	0.174	1.329
TC09000644.hg.1	OLFML2A	0.41	0.092	0.727	0.017	0.129	1.328
TC20000244.hg.1	TP53INP2	0.409	0.119	0.7	0.011	0.108	1.328
TC02000667.hg.1	LIMS1	0.409	0.077	0.741	0.021	0.141	1.328
TC10000377.hg.1	ARID5B	0.409	0.018	0.8	0.042	0.2	1.328
TC05001545.hg.1	SSBP2	0.408	0.123	0.693	0.01	0.103	1.327
TC06001977.hg.1	POPDC3	0.408	0.033	0.783	0.036	0.184	1.327
TC16000293.hg.1	IL4R	0.408	0.141	0.675	0.007	0.087	1.327
TC20000366.hg.1	SLC2A10	0.408	0.11	0.705	0.012	0.114	1.327
TC19001146.hg.1	ZNF266	0.408	0.134	0.682	0.008	0.093	1.327
TC21000370.hg.1	MIR4327	0.408	0.12	0.695	0.01	0.106	1.326
TC06000961.hg.1	NCOA7	0.408	0.126	0.689	0.009	0.1	1.326
TC06000510.hg.1	ANKS1A	0.407	0.032	0.783	0.036	0.186	1.326
TC03000865.hg.1	MLF1	0.407	0.071	0.743	0.023	0.146	1.326
TC01000325.hg.1	MAN1C1	0.407	0.136	0.677	0.008	0.09	1.326
TC03003341.hg.1	ACAD11	0.407	0.064	0.749	0.025	0.153	1.326
TC17000380.hg.1	TMEM98	0.407	0.09	0.723	0.017	0.13	1.325
TC06001134.hg.1	TMEM181	0.406	0.107	0.705	0.013	0.117	1.325
TC13000323.hg.1	GPC5	0.406	0.132	0.679	0.008	0.094	1.325
TC19000740.hg.1	PRRG2	0.405	0.061	0.749	0.026	0.155	1.324
TC09001141.hg.1	CNTNAP3B	0.405	-0.112	0.922	0.111	0.32	1.324
TC13001722.hg.1	N4BP2L1	0.404	0.157	0.651	0.005	0.076	1.323
TC04002947.hg.1	BDH2	0.404	0.075	0.733	0.021	0.142	1.323
TC09001638.hg.1	ZER1	0.404	0.124	0.684	0.009	0.102	1.323
TC08001138.hg.1	RAB11FIP1	0.403	0.026	0.781	0.039	0.192	1.323
TC16000357.hg.1	SNORA30	0.403	0.011	0.795	0.045	0.207	1.323
TC12001843.hg.1	LTA4H	0.403	-0.097	0.904	0.102	0.307	1.322
TC02002625.hg.1	STAT4	0.403	-0.102	0.909	0.105	0.313	1.322
TC12001602.hg.1	STAT2	0.403	0.029	0.777	0.038	0.189	1.322
TC09001142.hg.1	FAM74A4	0.402	0.019	0.784	0.041	0.198	1.321
TC10000252.hg.1	ZNF33A	0.402	0.115	0.688	0.011	0.109	1.321
TC05000601.hg.1	GRAMD2B	0.401	0.111	0.691	0.012	0.112	1.32
TC10000764.hg.1	WBP1L	0.401	0.058	0.744	0.027	0.157	1.32
TC09001220.hg.1	NMRK1	0.4	0.085	0.714	0.018	0.133	1.319
TC06004057.hg.1	RPS6KA2	0.399	0.147	0.652	0.006	0.082	1.319
TC02001213.hg.1	SNORD51	0.399	-0.001	0.799	0.051	0.218	1.319
TC03000634.hg.1	PARP14	0.399	0.143	0.655	0.006	0.084	1.318
TC14000923.hg.1	SALL2	0.399	0.094	0.703	0.016	0.126	1.318
TC15000688.hg.1	SCAMP5	0.399	-0.073	0.87	0.089	0.285	1.318
TC22000049.hg.1	TBX1	0.399	-0.309	1.106	0.237	0.474	1.318
TC15000064.hg.1	SNORD116-18	0.398	-0.044	0.841	0.072	0.258	1.318
TC14001061.hg.1	CLEC14A	0.398	-0.049	0.845	0.075	0.262	1.318
TC17001448.hg.1	FBXL20	0.397	0.054	0.74	0.028	0.161	1.317
TC16000043.hg.1	TMEM204	0.397	0.122	0.671	0.009	0.101	1.316
TC21000245.hg.1	COL18A1	0.396	0.101	0.692	0.014	0.12	1.316
TC05001601.hg.1	KIAA0825	0.396	0.095	0.697	0.015	0.125	1.316
TC07003360.hg.1	CASTOR2	0.396	0.093	0.698	0.016	0.126	1.316
TC16001309.hg.1	TAF1C	0.396	0.146	0.645	0.006	0.082	1.316
TC0X000277.hg.1	USP27X	0.395	0.127	0.664	0.008	0.096	1.315
TC09000654.hg.1	MVB12B	0.395	0.128	0.663	0.008	0.095	1.315
TC07001398.hg.1	FKBP9P1	0.395	0.13	0.66	0.008	0.092	1.315
TC08000668.hg.1	PKHD1L1	0.395	-0.123	0.913	0.119	0.332	1.315
TC15000094.hg.1	SNORD115-22	0.395	0.026	0.764	0.038	0.191	1.315
TC02000788.hg.1	SFT2D3	0.395	0.035	0.756	0.035	0.182	1.315
TC01001264.hg.1	SLC27A3	0.395	0.082	0.709	0.019	0.135	1.315
TC17000897.hg.1	SYNGR2	0.395	-0.205	0.995	0.172	0.402	1.315
TC0X000002.hg.1	LINC00685	0.395	-0.185	0.974	0.159	0.387	1.315
TC0Y000002.hg.1	LINC00685	0.395	-0.185	0.974	0.159	0.387	1.315
TC0Y000057.hg.1	NLGN4Y	0.394	-0.936	1.725	0.522	0.731	1.314
TC21000198.hg.1	ABCG1	0.394	0.057	0.731	0.026	0.157	1.314
TC16000581.hg.1	SNORD111	0.394	-0.135	0.923	0.127	0.344	1.314
TC12000660.hg.1	SYT1	0.394	-0.229	1.017	0.188	0.422	1.314
TC07001198.hg.1	CLK2P1	0.393	0.051	0.735	0.028	0.164	1.313
TC12000159.hg.1	GABARAPL1	0.393	0.06	0.726	0.025	0.154	1.313
TC01000151.hg.1	PLOD1	0.393	0.097	0.689	0.015	0.123	1.313
TC15001546.hg.1	DAPK2	0.393	0.133	0.653	0.007	0.089	1.313
TC0X000805.hg.1	ARSD	0.393	0.062	0.723	0.025	0.152	1.313
TC12003267.hg.1	ZNF10	0.393	0.108	0.677	0.012	0.113	1.313
TC20000082.hg.1	SNAP25	0.392	0.143	0.641	0.006	0.083	1.313
TC06001584.hg.1	TAPBP	0.392	0.109	0.675	0.012	0.112	1.313
TC19000426.hg.1	DPY19L3	0.392	0.071	0.713	0.022	0.142	1.312
TC07001352.hg.1	SNORA5A	0.391	0.029	0.754	0.037	0.188	1.312
TC0X002299.hg.1	PRRG1	0.391	0.057	0.725	0.026	0.157	1.311
TC06001273.hg.1	NEDD9	0.391	-0.055	0.836	0.079	0.27	1.311
TC10001195.hg.1	ZNF33B	0.391	0.074	0.707	0.021	0.141	1.311
TC05001031.hg.1	N4BP3	0.39	0.013	0.768	0.044	0.205	1.311
TC01000734.hg.1	SGIP1	0.39	-0.179	0.959	0.157	0.384	1.31
TC06002152.hg.1	IFNGR1	0.39	0.074	0.705	0.021	0.141	1.31
TC19001212.hg.1	DNASE2	0.39	0.061	0.718	0.025	0.153	1.31
TC02000094.hg.1	MYCN	0.39	0.095	0.684	0.015	0.124	1.31
TC06004077.hg.1	CFB	0.389	0.093	0.684	0.015	0.125	1.309
TC11001362.hg.1	TPP1	0.389	0.039	0.738	0.033	0.176	1.309
TC16000921.hg.1	GPRC5B	0.388	-0.141	0.918	0.133	0.352	1.309
TC19001356.hg.1	ZNF43	0.388	-0.003	0.779	0.051	0.22	1.309
TC03000182.hg.1	CTDSPL	0.388	0.027	0.75	0.038	0.19	1.309
TC12000979.hg.1	HIP1R	0.388	0.105	0.671	0.012	0.114	1.309
TC04000329.hg.1	CRACD	0.388	0.139	0.636	0.006	0.084	1.308
TC02001302.hg.1	MIR26B	0.387	-0.08	0.855	0.094	0.294	1.308
TC0X000648.hg.1	ZNF449	0.387	0.001	0.773	0.049	0.216	1.308
TC19000195.hg.1	PLPPR2	0.387	0.105	0.669	0.012	0.114	1.308
TC03002054.hg.1	LAMP3	0.387	-0.2	0.973	0.171	0.401	1.308
TC01000261.hg.1	CDA	0.387	0.101	0.672	0.013	0.118	1.307
TC0X000382.hg.1	MED12	0.387	0.062	0.711	0.024	0.151	1.307
TC16000948.hg.1	CDR2	0.386	0.125	0.648	0.008	0.095	1.307
TC06004050.hg.1	PBX2	0.386	0.113	0.659	0.011	0.108	1.307
TC01000394.hg.1	EPB41	0.386	0.079	0.692	0.019	0.135	1.307
TC04001450.hg.1	TBCK	0.385	0.043	0.728	0.031	0.172	1.306
TC14000882.hg.1	RPPH1	0.385	0.066	0.704	0.023	0.147	1.306
TC17000969.hg.1	NXN	0.385	-0.014	0.784	0.057	0.231	1.306
TC19000938.hg.1	ZNF543	0.385	0.033	0.737	0.035	0.183	1.306
TC16000227.hg.1	LDAF1	0.385	0.059	0.711	0.025	0.154	1.306
TC04001565.hg.1	PCDH18	0.384	-0.092	0.861	0.102	0.307	1.305
TC19000921.hg.1	ZNF542P	0.384	0.095	0.673	0.015	0.123	1.305
TC10001374.hg.1	PSAP	0.384	0.115	0.652	0.01	0.104	1.305
TC03000048.hg.1	CRELD1	0.383	-0.027	0.794	0.064	0.244	1.304
TC05001986.hg.1	ADAM19	0.382	-0.154	0.919	0.142	0.364	1.304
TC05000530.hg.1	EPB41L4A-DT	0.382	0.106	0.658	0.012	0.112	1.303
TC03001450.hg.1	MIRLET7G	0.382	0.053	0.711	0.027	0.16	1.303
TC12001254.hg.1	LOH12CR2	0.381	0.044	0.718	0.03	0.17	1.303
TC01002314.hg.1	CAMK2N1	0.381	-0.083	0.845	0.097	0.297	1.303
TC02002044.hg.1	TMEM150A	0.381	0.022	0.74	0.04	0.195	1.302
TC15000697.hg.1	SNX33	0.38	-0.04	0.801	0.071	0.257	1.302
TC01003298.hg.1	PBXIP1	0.38	0.042	0.717	0.031	0.172	1.301
TC09001656.hg.1	FNBP1	0.38	-0.048	0.807	0.076	0.264	1.301
TC11001396.hg.1	SCUBE2	0.379	-0.041	0.799	0.072	0.258	1.3
TC05001754.hg.1	MIR4460	0.379	0.1	0.658	0.013	0.118	1.3
TC02001311.hg.1	CYP27A1	0.378	0.058	0.698	0.025	0.154	1.3
TC19001899.hg.1	ZNF416	0.378	0.066	0.69	0.023	0.145	1.3
TC0X000990.hg.1	LINC01186	0.378	-0.026	0.783	0.064	0.243	1.3
TC12001638.hg.1	MIR26A2	0.378	0.042	0.714	0.031	0.172	1.299
TC06001946.hg.1	BACH2	0.378	0.115	0.641	0.01	0.103	1.299
TC07000509.hg.1	CD36	0.378	-0.047	0.803	0.076	0.263	1.299
TC13000634.hg.1	SLC25A30	0.377	0.021	0.733	0.04	0.195	1.299
TC20000826.hg.1	BLCAP	0.377	0.055	0.699	0.026	0.157	1.299
TC06000320.hg.1	SNORD32B	0.377	0.115	0.639	0.01	0.103	1.298
TC06000161.hg.1	TRIM38	0.377	0.056	0.698	0.026	0.156	1.298
TC17001833.hg.1	KCNJ2-AS1	0.376	-0.006	0.758	0.053	0.223	1.298
TC08000591.hg.1	CPQ	0.376	0.089	0.663	0.016	0.126	1.297
TC01001758.hg.1	TRAF5	0.375	0.126	0.625	0.008	0.09	1.297
TC01002471.hg.1	BSDC1	0.375	0.108	0.643	0.011	0.109	1.297
TC04000470.hg.1	AFF1	0.375	0.062	0.688	0.024	0.149	1.297
TC0X001354.hg.1	APLN	0.375	-0.718	1.468	0.46	0.686	1.297
TC06001229.hg.1	SLC22A23	0.375	0.026	0.723	0.038	0.189	1.296
TC09001599.hg.1	ANGPTL2	0.374	0.04	0.708	0.032	0.173	1.296
TC07003324.hg.1	ZNF713	0.374	0.064	0.683	0.023	0.146	1.296
TC02001218.hg.1	ADAM23	0.374	0.039	0.709	0.032	0.175	1.296
TC0X000216.hg.1	KRBOX4	0.373	0.044	0.703	0.03	0.17	1.295
TC10000637.hg.1	IFIT3	0.373	0.093	0.653	0.014	0.122	1.295
TC12001146.hg.1	ING4	0.372	0.054	0.691	0.026	0.157	1.294
TC19001849.hg.1	CDC42EP5	0.372	0.13	0.615	0.007	0.087	1.294
TC07001713.hg.1	RASA4B	0.371	0.081	0.662	0.018	0.132	1.293
TC01000430.hg.1	TSSK3	0.371	-0.017	0.759	0.059	0.235	1.293
TC10001147.hg.1	JCAD	0.371	0.108	0.634	0.011	0.108	1.293
TC02000197.hg.1	YPEL5	0.371	0.119	0.623	0.009	0.096	1.293
TC09001360.hg.1	MIR3074	0.371	-0.013	0.754	0.057	0.231	1.293
TC15001544.hg.1	HERC1	0.37	0.109	0.63	0.01	0.106	1.292
TC08000119.hg.1	TUSC3	0.37	-0.038	0.777	0.071	0.256	1.292
TC10000406.hg.1	TET1	0.369	0.02	0.719	0.04	0.196	1.292
TC09001033.hg.1	MYORG	0.369	0.032	0.706	0.035	0.182	1.292
TC0X001353.hg.1	SMARCA1	0.369	0.097	0.641	0.013	0.118	1.292
TC15001750.hg.1	GOLGA6L10	0.369	0.032	0.706	0.035	0.183	1.292
TC15001492.hg.1	MYO1E	0.369	0.13	0.608	0.007	0.086	1.291
TC20000678.hg.1	LINC00837	0.369	-0.269	1.007	0.225	0.462	1.291
TC11000397.hg.1	MDK	0.369	0.087	0.651	0.016	0.126	1.291
TC11000522.hg.1	TMEM132A	0.369	0.093	0.645	0.014	0.122	1.291
TC06001436.hg.1	TOB2P1	0.369	0.007	0.73	0.046	0.209	1.291
TC02001414.hg.1	INPP5D	0.367	0.027	0.707	0.037	0.188	1.29
TC01001610.hg.1	ERVMER61-1	0.367	0.074	0.66	0.019	0.137	1.29
TC04000999.hg.1	MIR378D1	0.367	-0.11	0.844	0.117	0.33	1.29
TC0X000381.hg.1	FOXO4	0.367	0.066	0.668	0.022	0.143	1.289
TC05001731.hg.1	ZNF608	0.367	0.03	0.703	0.036	0.184	1.289
TC04001152.hg.1	ATP8A1	0.366	-0.029	0.762	0.066	0.248	1.289
TC12000956.hg.1	P2RX4	0.366	0.025	0.707	0.038	0.19	1.289
TC0X002321.hg.1	TCEAL1	0.366	0.104	0.628	0.011	0.109	1.289
TC09000193.hg.1	RGP1	0.366	0.075	0.657	0.019	0.135	1.289
TC19000490.hg.1	LRFN3	0.366	0.102	0.63	0.012	0.112	1.289
TC19001901.hg.1	ZNF154	0.366	-0.03	0.762	0.066	0.248	1.289
TC03000376.hg.1	ABHD6	0.366	0.052	0.68	0.027	0.159	1.289
TC03000026.hg.1	LMCD1	0.366	0.021	0.711	0.04	0.195	1.289
TC10000070.hg.1	GATA3	0.366	0.051	0.68	0.027	0.159	1.288
TC05000937.hg.1	GABRP	0.366	0.06	0.672	0.024	0.15	1.288
TC08000518.hg.1	FABP5	0.365	-0.008	0.739	0.054	0.225	1.288
TC14002338.hg.1	PPP1R3E	0.365	0.124	0.605	0.007	0.089	1.288
TC10001224.hg.1	MARCHF8	0.364	0.02	0.707	0.04	0.196	1.287
TC09000641.hg.1	MIR181A2	0.363	0.094	0.633	0.013	0.119	1.286
TC08001214.hg.1	LINC02984	0.363	0.065	0.661	0.022	0.143	1.286
TC03000665.hg.1	PODXL2	0.363	0.082	0.645	0.017	0.129	1.286
TC0X000238.hg.1	TIMP1	0.363	-0.024	0.75	0.063	0.242	1.286
TC01006356.hg.1	EFCAB14	0.363	0.038	0.687	0.032	0.174	1.286
TC19001604.hg.1	ZNF235	0.363	0.089	0.636	0.015	0.123	1.286
TC17000857.hg.1	MYO15B	0.363	0.081	0.644	0.017	0.129	1.286
TC01003201.hg.1	APH1A	0.362	0.051	0.673	0.027	0.159	1.285
TC02002074.hg.1	EIF2AK3	0.362	0.11	0.614	0.01	0.103	1.285
TC06001578.hg.1	HLA-DPA1	0.361	-0.19	0.913	0.174	0.405	1.285
TC20000076.hg.1	PLCB4	0.36	-0.016	0.737	0.058	0.234	1.284
TC20000920.hg.1	PREX1	0.36	-0.037	0.758	0.071	0.256	1.284
TC19002665.hg.1	ZNF134	0.36	0.053	0.668	0.026	0.157	1.284
TC06001750.hg.1	YIPF3	0.36	0.064	0.656	0.022	0.144	1.283
TC07001353.hg.1	SNORA5C	0.36	0.103	0.616	0.011	0.109	1.283
TC15000080.hg.1	SNORD115-6	0.359	-0.134	0.853	0.135	0.355	1.283
TC07000213.hg.1	FKBP9	0.359	0.104	0.614	0.011	0.108	1.283
TC14002192.hg.1	DCAF11	0.359	0.063	0.655	0.023	0.145	1.282
TC15000070.hg.1	SNORD116-27	0.359	-0.594	1.311	0.419	0.652	1.282
TC19000161.hg.1	ZNF561-AS1	0.358	0.113	0.604	0.009	0.098	1.282
TC04001088.hg.1	CCDC149	0.358	0.109	0.608	0.01	0.103	1.282
TC02000701.hg.1	MERTK	0.358	-0.069	0.785	0.091	0.288	1.282
TC0X001039.hg.1	SHROOM4	0.358	0.065	0.651	0.022	0.143	1.282
TC19000146.hg.1	RPS28	0.358	0.048	0.668	0.028	0.161	1.282
TC05002152.hg.1	HEIH	0.358	0.019	0.697	0.041	0.196	1.282
TC11001582.hg.1	TP53I11	0.358	0.039	0.676	0.031	0.172	1.282
TC09000277.hg.1	GLIDR	0.358	-0.035	0.751	0.07	0.254	1.282
TC03003315.hg.1	ZNF660	0.358	0.103	0.612	0.011	0.109	1.281
TC08001074.hg.1	SDAD1P1	0.358	-0.011	0.726	0.056	0.229	1.281
TC06002062.hg.1	MAN1A1	0.357	-0.268	0.983	0.231	0.468	1.281
TC17001781.hg.1	CYB561	0.357	0.087	0.627	0.015	0.124	1.281
TC20000566.hg.1	PCED1A	0.357	0.106	0.608	0.01	0.105	1.281
TC02000199.hg.1	LBH	0.357	0.052	0.662	0.026	0.157	1.281
TC12000187.hg.1	FAM234B	0.357	0.008	0.706	0.046	0.209	1.281
TC01001178.hg.1	PLEKHO1	0.357	0.04	0.673	0.031	0.171	1.281
TC06001686.hg.1	MIR4462	0.357	0.051	0.662	0.027	0.157	1.28
TC05000497.hg.1	PAM	0.356	0.075	0.637	0.018	0.133	1.28
TC13000655.hg.1	LPAR6	0.356	0.073	0.639	0.019	0.135	1.28
TC01002095.hg.1	CCNL2	0.356	0.072	0.64	0.019	0.136	1.28
TC16000455.hg.1	LPCAT2	0.356	-0.15	0.862	0.147	0.37	1.28
TC04000829.hg.1	CPE	0.356	-0.098	0.81	0.111	0.32	1.28
TC02002256.hg.1	TMEM185B	0.355	0.054	0.657	0.026	0.155	1.279
TC12000295.hg.1	RESF1	0.355	-0.015	0.725	0.058	0.234	1.279
TC16000753.hg.1	CLCN7	0.355	0.077	0.633	0.018	0.132	1.279
TC19001525.hg.1	DYRK1B	0.355	0.067	0.642	0.021	0.141	1.279
TC17000655.hg.1	PDK2	0.355	0.066	0.643	0.021	0.142	1.279
TC02000137.hg.1	NCOA1	0.354	0.081	0.628	0.017	0.128	1.278
TC12000521.hg.1	LRP1	0.354	0.032	0.676	0.035	0.181	1.278
TC17000117.hg.1	KDM6B	0.353	0.063	0.643	0.022	0.143	1.278
TC10000048.hg.1	CALML3	0.353	0.093	0.613	0.013	0.117	1.277
TC14001313.hg.1	PGF	0.353	-0.129	0.835	0.133	0.353	1.277
TC17000102.hg.1	SNORD10	0.353	-0.168	0.874	0.161	0.389	1.277
TC18000202.hg.1	NEDD4L	0.353	-0.209	0.914	0.19	0.424	1.277
TC14000691.hg.1	SNORD114-14	0.352	-0.103	0.808	0.114	0.326	1.277
TC0X000231.hg.1	USP11	0.352	0.085	0.62	0.015	0.125	1.277
TC01004004.hg.1	ERO1B	0.352	0.033	0.672	0.034	0.18	1.277
TC02002924.hg.1	MIR4441	0.352	0.045	0.66	0.029	0.165	1.276
TC19000171.hg.1	SNORD105B	0.352	0.008	0.696	0.046	0.208	1.276
TC11002178.hg.1	NOX4	0.352	-0.104	0.807	0.115	0.327	1.276
TC16000857.hg.1	EMP2	0.352	-0.076	0.779	0.096	0.297	1.276
TC09001765.hg.1	RNF208	0.352	0.086	0.617	0.015	0.124	1.276
TC02000964.hg.1	TANC1	0.351	0.076	0.626	0.018	0.132	1.276
TC19000796.hg.1	ZNF610	0.351	0.041	0.66	0.03	0.17	1.275
TC06000338.hg.1	HLA-E	0.35	0.014	0.687	0.043	0.202	1.275
TC15002764.hg.1	PLEKHO2	0.35	0.069	0.632	0.02	0.139	1.275
TC15000057.hg.1	SNORD116-11	0.35	-0.146	0.846	0.146	0.369	1.275
TC19000944.hg.1	ZNF773	0.35	0.069	0.631	0.02	0.139	1.275
TC12001481.hg.1	FMNL3	0.35	0.014	0.687	0.043	0.202	1.275
TC06000275.hg.1	ZSCAN16	0.35	0.009	0.691	0.045	0.207	1.275
TC19000448.hg.1	ZNF302	0.35	0.066	0.633	0.021	0.141	1.274
TC11001425.hg.1	DKK3	0.35	0.046	0.654	0.028	0.164	1.274
TC14000340.hg.1	AP5M1	0.35	-0.002	0.701	0.051	0.219	1.274
TC06000595.hg.1	PTK7	0.35	0.036	0.663	0.032	0.175	1.274
TC03001713.hg.1	MYLK	0.349	-0.015	0.714	0.058	0.234	1.274
TC12001454.hg.1	SNORA2A	0.349	-0.176	0.875	0.168	0.398	1.274
TC10000440.hg.1	SLC29A3	0.349	0.051	0.648	0.026	0.157	1.274
TC01003417.hg.1	DEDD	0.349	0.081	0.618	0.016	0.127	1.274
TC01002990.hg.1	INKA2	0.349	0.066	0.633	0.021	0.141	1.274
TC15002011.hg.1	TM2D3	0.349	0.091	0.608	0.013	0.119	1.274
TC19000241.hg.1	ZSWIM4	0.349	0.097	0.601	0.012	0.112	1.274
TC01001113.hg.1	BCL9	0.349	0.084	0.614	0.015	0.125	1.274
TC01003983.hg.1	TARBP1	0.349	0.093	0.605	0.013	0.117	1.274
TC09000678.hg.1	BBLN	0.349	0.094	0.603	0.012	0.114	1.273
TC10000488.hg.1	LRMDA	0.348	-0.031	0.727	0.068	0.25	1.273
TC03002125.hg.1	DPPA2P3	0.348	-0.017	0.713	0.06	0.236	1.273
TC03001686.hg.1	COX17	0.348	-0.074	0.77	0.096	0.296	1.273
TC17001297.hg.1	SLC46A1	0.348	0.029	0.666	0.036	0.184	1.272
TC12003285.hg.1	LINC01089	0.348	-0.027	0.723	0.066	0.247	1.272
TC12000245.hg.1	MIR920	0.348	-0.017	0.712	0.059	0.235	1.272
TC17000796.hg.1	SNORA38B	0.347	-0.079	0.774	0.099	0.301	1.272
TC16000481.hg.1	CETP	0.347	-0.077	0.771	0.097	0.299	1.272
TC0X001091.hg.1	LINC01278	0.347	0.028	0.666	0.036	0.185	1.272
TC19002662.hg.1	ZNF17	0.347	0.051	0.643	0.026	0.157	1.272
TC21000516.hg.1	ICOSLG	0.346	-0.009	0.701	0.055	0.226	1.271
TC16000365.hg.1	HSD3B7	0.346	0.051	0.641	0.026	0.157	1.271
TC10001187.hg.1	ZNF248	0.346	0.026	0.666	0.037	0.188	1.271
TC03000161.hg.1	CMTM7	0.345	0.096	0.595	0.012	0.112	1.271
TC0X000575.hg.1	IL13RA1	0.345	0.077	0.614	0.017	0.13	1.271
TC04001637.hg.1	SH3D19	0.345	0.015	0.675	0.042	0.2	1.27
TC0X000220.hg.1	CHST7	0.345	0.063	0.626	0.021	0.142	1.27
TC14000599.hg.1	C14orf132	0.344	0.042	0.646	0.03	0.168	1.269
TC06001854.hg.1	LMBRD1	0.344	0.067	0.62	0.02	0.139	1.269
TC09002921.hg.1	ST6GALNAC6	0.343	0.034	0.652	0.033	0.177	1.269
TC22000634.hg.1	AP1B1	0.343	-0.07	0.756	0.093	0.293	1.268
TC01003996.hg.1	LYST	0.343	-0.04	0.725	0.073	0.261	1.268
TC17001572.hg.1	HDAC5	0.343	0.073	0.613	0.018	0.133	1.268
TC15000224.hg.1	SCG5	0.343	-0.102	0.787	0.116	0.328	1.268
TC16001179.hg.1	B3GNT9	0.343	0.006	0.68	0.047	0.211	1.268
TC19000150.hg.1	MARCHF2	0.342	0.026	0.658	0.037	0.187	1.268
TC03000239.hg.1	ZNF35	0.342	0	0.685	0.05	0.218	1.268
TC08001435.hg.1	LINC02894	0.341	0.074	0.609	0.018	0.132	1.267
TC03000632.hg.1	DTX3L	0.341	0.005	0.678	0.047	0.212	1.267
TC12000851.hg.1	MIR4497	0.341	0.054	0.628	0.025	0.152	1.267
TC15000279.hg.1	INAFM2	0.341	0.071	0.611	0.019	0.135	1.267
TC02001176.hg.1	CASP10	0.341	0.048	0.634	0.027	0.159	1.267
TC07000550.hg.1	RBM48	0.341	-0.053	0.735	0.083	0.277	1.266
TC20000388.hg.1	SNORD12B	0.341	-0.285	0.966	0.251	0.489	1.266
TC05002042.hg.1	MIR103A1	0.34	0.027	0.654	0.036	0.186	1.266
TC19000095.hg.1	MIR7-3	0.34	0.036	0.644	0.032	0.174	1.266
TC06001892.hg.1	HTR1B	0.34	-0.387	1.067	0.32	0.562	1.266
TC0X000754.hg.1	SLC6A8	0.34	0.058	0.621	0.023	0.147	1.265
TC07001257.hg.1	LOC100130673	0.34	0.017	0.662	0.041	0.197	1.265
TC15001644.hg.1	UBL7	0.339	0.016	0.663	0.041	0.198	1.265
TC08000003.hg.1	FBXO25	0.339	0.07	0.609	0.019	0.135	1.265
TC20000533.hg.1	TCEA2	0.339	0.087	0.592	0.014	0.12	1.265
TC0X001436.hg.1	MIR320D2	0.339	0.058	0.62	0.023	0.146	1.265
TC01000113.hg.1	H6PD	0.339	-0.082	0.759	0.102	0.307	1.265
TC01000475.hg.1	DNALI1	0.338	0.074	0.603	0.018	0.132	1.264
TC20001044.hg.1	SAMD10	0.338	0.073	0.604	0.018	0.132	1.264
TC01000334.hg.1	FAM110D	0.338	-0.015	0.691	0.059	0.234	1.264
TC05000401.hg.1	RASGRF2	0.338	-0.399	1.074	0.329	0.57	1.264
TC15000829.hg.1	GOLGA6L3P	0.338	0.079	0.596	0.016	0.126	1.264
TC09001537.hg.1	MEGF9	0.338	0.062	0.614	0.022	0.142	1.264
TC11000032.hg.1	PNPLA2	0.338	0.051	0.624	0.025	0.154	1.264
TC11000315.hg.1	CSTF3-DT	0.338	0.085	0.59	0.014	0.121	1.264
TC19000599.hg.1	MEGF8	0.337	0.079	0.596	0.016	0.126	1.263
TC22000911.hg.1	PLXNB2	0.337	0.018	0.657	0.041	0.197	1.263
TC01000938.hg.1	SCARNA2	0.337	-0.074	0.749	0.097	0.299	1.263
TC14000911.hg.1	ZNF219	0.337	0.068	0.606	0.019	0.137	1.263
TC12003308.hg.1	CFAP54	0.336	-0.102	0.774	0.117	0.33	1.263
TC19000936.hg.1	ZNF805	0.336	0.022	0.65	0.038	0.191	1.262
TC20000303.hg.1	PLCG1	0.336	0.048	0.624	0.027	0.158	1.262
TC07003351.hg.1	HOXA3	0.336	-0.052	0.724	0.082	0.276	1.262
TC02001416.hg.1	SCARNA5	0.335	-0.069	0.74	0.094	0.294	1.262
TC14000913.hg.1	OR5AU1	0.335	0.076	0.595	0.017	0.129	1.262
TC19002668.hg.1	ZNF776	0.335	0.05	0.621	0.026	0.156	1.262
TC06001583.hg.1	RGL2	0.335	0.056	0.613	0.023	0.148	1.261
TC02000762.hg.1	INHBB	0.335	0.008	0.661	0.046	0.208	1.261
TC16000148.hg.1	ABAT	0.334	0.031	0.638	0.034	0.18	1.261
TC19000854.hg.1	MIR522	0.334	-0.042	0.71	0.075	0.263	1.261
TC03001862.hg.1	SLC9A9	0.334	-0.117	0.785	0.129	0.347	1.261
TC02000925.hg.1	MBD5	0.334	0.05	0.619	0.026	0.156	1.261
TC11001936.hg.1	ZNRD2-DT	0.334	-0.045	0.713	0.078	0.267	1.261
TC01002847.hg.1	GBP1	0.334	0.019	0.648	0.04	0.194	1.26
TC07001930.hg.1	DENND11	0.333	0.057	0.61	0.023	0.147	1.26
TC20000264.hg.1	EPB41L1	0.333	-0.012	0.678	0.057	0.231	1.26
TC06000910.hg.1	LINC02880	0.333	-0.07	0.736	0.095	0.296	1.259
TC0X000851.hg.1	GPR143	0.333	-0.373	1.038	0.317	0.559	1.259
TC01006315.hg.1	SELENON	0.332	0.051	0.613	0.025	0.154	1.259
TC04000493.hg.1	MMRN1	0.332	-0.222	0.885	0.21	0.447	1.258
TC08000033.hg.1	DEFB109B	0.331	0.067	0.594	0.019	0.136	1.258
TC01001323.hg.1	NAXE	0.331	0.01	0.651	0.044	0.206	1.257
TC05001184.hg.1	MYO10	0.33	0.061	0.599	0.021	0.142	1.257
TC19000355.hg.1	PGPEP1	0.33	-0.07	0.73	0.095	0.296	1.257
TC0X001355.hg.1	ZDHHC9	0.329	0.067	0.592	0.019	0.136	1.257
TC11001999.hg.1	UNC93B1	0.329	0.075	0.584	0.016	0.128	1.256
TC19000127.hg.1	ZNF358	0.329	0.002	0.656	0.049	0.216	1.256
TC06000104.hg.1	JARID2	0.329	0.046	0.611	0.027	0.159	1.256
TC06000344.hg.1	ATAT1	0.328	-0.025	0.681	0.065	0.246	1.255
TC02001974.hg.1	PAIP2B	0.328	-0.138	0.795	0.147	0.371	1.255
TC15000808.hg.1	GOLGA6L3P	0.328	0.053	0.603	0.024	0.151	1.255
TC12001751.hg.1	PHLDA1	0.328	-0.054	0.71	0.085	0.279	1.255
TC19000384.hg.1	ZNF486	0.328	0.027	0.628	0.036	0.184	1.255
TC0X001074.hg.1	FGD1	0.328	0.068	0.587	0.018	0.135	1.255
TC06002022.hg.1	FYN	0.328	0.066	0.589	0.019	0.138	1.255
TC02000652.hg.1	PLGLA	0.327	0.029	0.626	0.035	0.182	1.255
TC16000081.hg.1	FLJ42627	0.327	-0.078	0.732	0.102	0.305	1.254
TC17000083.hg.1	BCL6B	0.327	0.037	0.617	0.031	0.171	1.254
TC06001378.hg.1	GUSBP2	0.327	-0.023	0.677	0.064	0.244	1.254
TC17000892.hg.1	TNRC6C	0.327	0.081	0.572	0.014	0.122	1.254
TC06001401.hg.1	ZNF184	0.327	0.074	0.58	0.017	0.129	1.254
TC17002856.hg.1	CEP112	0.327	0.053	0.601	0.024	0.151	1.254
TC05000307.hg.1	NAIP	0.326	-0.212	0.865	0.206	0.441	1.254
TC04001308.hg.1	SCARB2	0.326	0.058	0.594	0.022	0.144	1.254
TC12000137.hg.1	PHC1	0.326	0.042	0.61	0.029	0.164	1.254
TC07000543.hg.1	FZD1	0.326	0.036	0.616	0.031	0.172	1.254
TC12000284.hg.1	TSPAN11	0.326	0.07	0.582	0.018	0.133	1.254
TC17001897.hg.1	PRPSAP1	0.326	0.082	0.571	0.014	0.122	1.254
TC18000208.hg.1	ZNF532	0.326	0.012	0.639	0.043	0.203	1.253
TC09000013.hg.1	SMARCA2	0.326	-0.021	0.673	0.063	0.242	1.253
TC13000753.hg.1	POU4F1	0.326	-0.138	0.789	0.148	0.371	1.253
TC02001911.hg.1	PELI1	0.325	-0.023	0.674	0.064	0.243	1.253
TC10000145.hg.1	PLXDC2	0.325	-0.173	0.823	0.175	0.406	1.253
TC01001266.hg.1	RPS27	0.325	0.004	0.647	0.048	0.214	1.253
TC08000938.hg.1	PRAG1	0.325	-0.071	0.721	0.097	0.297	1.253
TC05003439.hg.1	ITGA1	0.325	-0.064	0.715	0.092	0.291	1.253
TC19000350.hg.1	ARRDC2	0.325	-0.033	0.683	0.071	0.256	1.253
TC22000912.hg.1	DENND6B	0.325	0.062	0.588	0.021	0.141	1.253
TC12000936.hg.1	PRKAB1	0.325	0.072	0.577	0.017	0.13	1.252
TC19001061.hg.1	STAP2	0.325	0.014	0.635	0.042	0.2	1.252
TC0X000326.hg.1	APEX2	0.323	-0.123	0.77	0.137	0.357	1.251
TC05002082.hg.1	LINC01951	0.323	-0.071	0.718	0.098	0.299	1.251
TC07000216.hg.1	BBS9	0.323	0.019	0.628	0.04	0.194	1.251
TC01003788.hg.1	SERTAD4-AS1	0.323	0.068	0.578	0.018	0.134	1.251
TC19001798.hg.1	ZNF836	0.323	0.05	0.596	0.025	0.154	1.251
TC09000576.hg.1	RGS3	0.323	0.066	0.579	0.019	0.135	1.251
TC02001986.hg.1	NAT8B	0.323	-0.028	0.674	0.068	0.25	1.251
TC16002041.hg.1	DCUN1D3	0.323	-0.001	0.646	0.05	0.218	1.25
TC09001097.hg.1	CNTNAP3P2	0.322	-0.376	1.021	0.326	0.568	1.25
TC07000689.hg.1	HBP1	0.322	-0.007	0.651	0.054	0.225	1.25
TC20001738.hg.1	PCMTD2	0.322	0.038	0.607	0.03	0.17	1.25
TC03001911.hg.1	MBNL1-AS1	0.322	-0.031	0.675	0.069	0.252	1.25
TC01001198.hg.1	PRUNE1	0.322	-0.046	0.69	0.079	0.271	1.25
TC17000054.hg.1	MINK1	0.322	0.014	0.63	0.042	0.2	1.25
TC12001510.hg.1	FIGNL2	0.321	0.078	0.564	0.015	0.124	1.249
TC01000440.hg.1	ZNF362	0.321	0.045	0.597	0.027	0.159	1.249
TC14001036.hg.1	NFKBIA	0.321	-0.118	0.76	0.133	0.353	1.249
TC02001996.hg.1	RTKN	0.321	0.062	0.58	0.02	0.139	1.249
TC19001181.hg.1	RAB3D	0.321	0.034	0.607	0.032	0.174	1.249
TC01002171.hg.1	RERE	0.32	0.054	0.586	0.023	0.147	1.249
TC01006286.hg.1	GSTM2	0.32	-0.069	0.71	0.096	0.297	1.249
TC11000589.hg.1	VEGFB	0.32	0.026	0.614	0.036	0.184	1.248
TC02000348.hg.1	REL	0.32	0.041	0.599	0.029	0.164	1.248
TC03001506.hg.1	FHIT	0.32	0.073	0.567	0.016	0.128	1.248
TC13000681.hg.1	DHRS12	0.319	0.071	0.568	0.017	0.13	1.248
TC14001436.hg.1	CCDC88C	0.319	0.049	0.59	0.025	0.154	1.248
TC17000902.hg.1	PGS1	0.319	0	0.639	0.05	0.218	1.248
TC16000891.hg.1	NTAN1	0.319	0.036	0.603	0.031	0.172	1.248
TC19001546.hg.1	ACTMAP	0.319	0.007	0.631	0.046	0.209	1.247
TC06001110.hg.1	VIP	0.319	-0.078	0.716	0.103	0.309	1.247
TC14000726.hg.1	MIR1193	0.319	0.011	0.626	0.044	0.204	1.247
TC20000727.hg.1	ACSS1	0.319	0.007	0.63	0.046	0.208	1.247
TC08000225.hg.1	HMBOX1	0.319	0.007	0.63	0.046	0.208	1.247
TC06000418.hg.1	B3GALT4	0.319	-0.013	0.65	0.058	0.233	1.247
TC07000715.hg.1	MDFIC	0.318	0.012	0.625	0.043	0.203	1.247
TC10001112.hg.1	GPR158-AS1	0.318	-0.096	0.733	0.117	0.33	1.247
TC17000074.hg.1	C17orf100	0.318	0.074	0.562	0.016	0.127	1.247
TC07001909.hg.1	ZC3HAV1L	0.318	0.041	0.595	0.029	0.164	1.247
TC09000513.hg.1	CAVIN4	0.318	-0.179	0.815	0.183	0.416	1.247
TC05000135.hg.1	PDZD2	0.317	0.015	0.619	0.041	0.198	1.246
TC02000281.hg.1	EPAS1	0.317	-0.009	0.643	0.055	0.228	1.246
TC01006354.hg.1	MOB3C	0.317	0.039	0.596	0.03	0.167	1.246
TC15000058.hg.1	SNORD116-12	0.317	0.015	0.619	0.041	0.198	1.246
TC03001400.hg.1	QARS1	0.317	0.013	0.621	0.042	0.2	1.246
TC14000926.hg.1	OR10G2	0.317	-0.003	0.638	0.052	0.221	1.246
TC01003892.hg.1	TMEM63A	0.317	-0.011	0.645	0.056	0.23	1.246
TC06002342.hg.1	DLL1	0.317	-0.028	0.662	0.067	0.249	1.246
TC0X000652.hg.1	INTS6L	0.317	-0.008	0.642	0.055	0.227	1.246
TC04001604.hg.1	FREM3	0.317	0.063	0.571	0.02	0.139	1.246
TC07001804.hg.1	TSPAN12	0.317	-0.054	0.687	0.085	0.281	1.246
TC15000872.hg.1	MAN2A2	0.317	-0.028	0.661	0.067	0.249	1.245
TC04000015.hg.1	IDUA	0.317	0.069	0.565	0.018	0.132	1.245
TC06000083.hg.1	TMEM170B	0.316	0.052	0.581	0.024	0.15	1.245
TC19001365.hg.1	IPO5P1	0.316	0.052	0.58	0.024	0.149	1.245
TC06004121.hg.1	ATF6B	0.316	0.023	0.609	0.037	0.188	1.245
TC16000949.hg.1	RRN3P3	0.316	0.061	0.57	0.02	0.139	1.245
TC02000891.hg.1	HNMT	0.315	0.019	0.612	0.039	0.193	1.244
TC19000736.hg.1	SNORD35B	0.315	-0.017	0.647	0.06	0.238	1.244
TC09000945.hg.1	HACD4	0.315	-0.308	0.938	0.285	0.526	1.244
TC12001188.hg.1	PZP	0.314	0.038	0.591	0.03	0.168	1.244
TC19001603.hg.1	ZNF225-AS1	0.314	-0.004	0.633	0.052	0.222	1.243
TC17002864.hg.1	TNFSF12	0.314	0.048	0.58	0.025	0.154	1.243
TC01000735.hg.1	MIR3117	0.314	-0.035	0.663	0.072	0.259	1.243
TC0X000663.hg.1	MIR934	0.314	0.032	0.597	0.033	0.176	1.243
TC12000873.hg.1	ADAM1A	0.314	-0.011	0.639	0.057	0.231	1.243
TC01001591.hg.1	C1orf21	0.314	-0.022	0.649	0.064	0.243	1.243
TC19000338.hg.1	PGLS	0.314	-0.01	0.638	0.056	0.23	1.243
TC02000502.hg.1	TCF7L1	0.313	0.04	0.587	0.029	0.166	1.243
TC19000850.hg.1	MIR518A2	0.313	-0.094	0.721	0.117	0.33	1.242
TC19001040.hg.1	TLE2	0.313	-0.014	0.64	0.058	0.234	1.242
TC06000747.hg.1	MYO6	0.313	0.062	0.565	0.02	0.139	1.242
TC05000775.hg.1	DELE1	0.313	0.03	0.596	0.034	0.178	1.242
TC20000194.hg.1	ID1	0.313	-0.088	0.714	0.112	0.322	1.242
TC04000239.hg.1	N4BP2	0.313	-0.094	0.719	0.117	0.33	1.242
TC03000676.hg.1	LOC90246	0.312	-0.171	0.795	0.179	0.41	1.242
TC06000186.hg.1	BTN3A1	0.312	-0.083	0.708	0.108	0.317	1.242
TC01001771.hg.1	PPP2R5A	0.312	0.064	0.56	0.019	0.135	1.242
TC12001941.hg.1	SSH1	0.312	0.07	0.553	0.017	0.129	1.241
TC01006402.hg.1	KCNC4	0.311	-0.056	0.679	0.088	0.284	1.241
TC01003413.hg.1	USF1	0.311	0.039	0.584	0.029	0.167	1.241
TC01006274.hg.1	LCE2B	0.311	0.031	0.592	0.033	0.177	1.241
TC19001475.hg.1	ZNF850	0.311	-0.052	0.675	0.085	0.28	1.241
TC12000520.hg.1	NAB2	0.311	0.045	0.577	0.026	0.157	1.241
TC0X000827.hg.1	PNPLA4	0.311	0.022	0.6	0.037	0.189	1.241
TC17001862.hg.1	NAT9	0.311	-0.073	0.695	0.101	0.305	1.24
TC05000284.hg.1	MAST4	0.311	-0.092	0.713	0.116	0.328	1.24
TC02004971.hg.1	INO80B	0.311	0.025	0.596	0.036	0.186	1.24
TC17001137.hg.1	TMEM220	0.31	0.032	0.589	0.032	0.174	1.24
TC21000386.hg.1	KRTAP7-1	0.31	0.03	0.591	0.033	0.178	1.24
TC11001000.hg.1	CFAP68	0.31	0.052	0.568	0.023	0.148	1.24
TC22000565.hg.1	GUSBP11	0.31	0.038	0.582	0.029	0.167	1.24
TC09000893.hg.1	ERMP1	0.31	-0.291	0.91	0.275	0.515	1.24
TC14000471.hg.1	FOS	0.31	-0.152	0.772	0.165	0.394	1.24
TC17000526.hg.1	NAGLU	0.31	0.05	0.569	0.024	0.151	1.239
TC16001066.hg.1	SLC6A10P	0.309	0.019	0.6	0.039	0.193	1.239
TC07000868.hg.1	TRIM24	0.309	-0.163	0.782	0.174	0.405	1.239
TC01001220.hg.1	C2CD4D-AS1	0.309	-0.087	0.706	0.112	0.321	1.239
TC06000042.hg.1	KU-MEL-3	0.309	0.041	0.578	0.028	0.163	1.239
TC19000525.hg.1	KCNK6	0.309	0.001	0.618	0.05	0.216	1.239
TC01006350.hg.1	GPR199P	0.309	0.049	0.569	0.025	0.152	1.239
TC0X001092.hg.1	ARHGEF9	0.309	0.006	0.612	0.047	0.21	1.239
TC19000508.hg.1	ZNF345	0.309	0.033	0.585	0.032	0.174	1.239
TC0X000368.hg.1	MIR676	0.309	0.051	0.566	0.024	0.149	1.239
TC07001249.hg.1	NOD1	0.309	0.02	0.598	0.039	0.192	1.238
TC10001327.hg.1	EGR2	0.308	0.061	0.556	0.02	0.139	1.238
TC19001148.hg.1	ZNF426	0.308	-0.042	0.659	0.078	0.268	1.238
TC11001754.hg.1	OR4C45	0.308	0.008	0.608	0.045	0.207	1.238
TC04001425.hg.1	PPP3CA	0.307	0.024	0.591	0.037	0.187	1.237
TC07000625.hg.1	AGFG2	0.307	-0.192	0.806	0.199	0.434	1.237
TC07001574.hg.1	DMTF1-AS1	0.307	0.059	0.556	0.02	0.14	1.237
TC20000134.hg.1	RIN2	0.307	-0.071	0.685	0.1	0.303	1.237
TC03000159.hg.1	CMTM8	0.307	-0.009	0.622	0.056	0.228	1.237
TC04001030.hg.1	SLC2A9	0.306	0.061	0.551	0.02	0.138	1.236
TC03000087.hg.1	SLC6A6	0.306	-0.205	0.817	0.211	0.447	1.236
TC11001049.hg.1	TAGLN	0.306	-0.274	0.885	0.265	0.505	1.236
TC04000142.hg.1	CC2D2A	0.306	0.031	0.58	0.032	0.175	1.236
TC01001823.hg.1	HLX	0.306	0.003	0.608	0.048	0.214	1.236
TC04001226.hg.1	IGFBP7	0.305	0.001	0.609	0.049	0.216	1.236
TC15000162.hg.1	GOLGA8T	0.305	0.054	0.556	0.022	0.144	1.236
TC08000333.hg.1	HGSNAT	0.305	-0.048	0.658	0.083	0.277	1.236
TC14000029.hg.1	LOC101929572	0.305	-0.004	0.615	0.053	0.223	1.236
TC05000760.hg.1	PCDHB15	0.305	-0.195	0.805	0.203	0.439	1.235
TC13000302.hg.1	RBM26-AS1	0.305	0.053	0.557	0.023	0.146	1.235
TC06004112.hg.1	GABBR1	0.305	0.048	0.562	0.025	0.153	1.235
TC19000253.hg.1	ADGRL1-AS1	0.305	-0.033	0.642	0.072	0.258	1.235
TC02000119.hg.1	GDF7	0.305	-0.196	0.806	0.204	0.44	1.235
TC09000995.hg.1	MIR873	0.304	0.056	0.553	0.021	0.142	1.235
TC15001783.hg.1	UBE2Q2P1	0.304	0.028	0.581	0.034	0.18	1.235
TC06002112.hg.1	CCN2	0.304	0.031	0.577	0.033	0.175	1.235
TC07001445.hg.1	LOC100287834	0.304	0.053	0.555	0.023	0.146	1.235
TC09001345.hg.1	NINJ1	0.304	0.054	0.553	0.022	0.144	1.234
TC10000636.hg.1	IFIT2	0.303	0.035	0.572	0.031	0.171	1.234
TC05001822.hg.1	FAM13B	0.303	0.055	0.552	0.022	0.143	1.234
TC01001513.hg.1	KLHL20	0.303	0.019	0.587	0.039	0.192	1.234
TC20000361.hg.1	CTSA	0.303	0.041	0.565	0.028	0.161	1.234
TC02001616.hg.1	LAPTM4A	0.303	-0.02	0.626	0.063	0.242	1.234
TC06001245.hg.1	NRN1	0.303	-0.407	1.012	0.362	0.599	1.233
TC06000046.hg.1	LYRM4-AS1	0.302	-0.012	0.617	0.058	0.233	1.233
TC22000153.hg.1	BCRP3	0.302	0.003	0.601	0.048	0.214	1.233
TC15001738.hg.1	GOLGA6L10	0.302	0.01	0.593	0.044	0.204	1.233
TC17000085.hg.1	ACADVL	0.302	-0.014	0.617	0.059	0.235	1.233
TC05001187.hg.1	BASP1-AS1	0.301	0.018	0.585	0.039	0.193	1.232
TC21000540.hg.1	LINC00163	0.301	-0.009	0.612	0.056	0.229	1.232
TC07000050.hg.1	SLC29A4	0.301	0.038	0.565	0.029	0.166	1.232
TC17000038.hg.1	CYB5D2	0.301	0.021	0.581	0.037	0.189	1.232
TC12001552.hg.1	ATF7	0.301	-0.013	0.615	0.058	0.234	1.232
TC17000723.hg.1	MIR4729	0.301	-0.069	0.671	0.1	0.303	1.232
TC07000032.hg.1	CHST12	0.301	-0.003	0.605	0.052	0.221	1.232
TC10000697.hg.1	UBTD1	0.301	0.001	0.601	0.049	0.216	1.232
TC18000074.hg.1	RNMT	0.301	0.039	0.563	0.029	0.164	1.232
TC15000410.hg.1	TMOD2	0.301	-0.032	0.633	0.071	0.257	1.232
TC19000704.hg.1	CYTH2	0.3	0.016	0.585	0.04	0.196	1.232
TC09001572.hg.1	MIR601	0.3	-0.025	0.626	0.067	0.249	1.232
TC05001066.hg.1	LINC00847	0.3	0.023	0.577	0.037	0.187	1.231
TC0X001135.hg.1	RTL5	0.3	-0.002	0.602	0.051	0.22	1.231
TC17002878.hg.1	ITGB3	0.3	-0.064	0.663	0.095	0.296	1.231
TC20000844.hg.1	MAFB	0.3	0.035	0.564	0.03	0.17	1.231
TC02001309.hg.1	STK36	0.3	-0.006	0.606	0.054	0.225	1.231
TC09000818.hg.1	MIR126	0.299	-0.196	0.795	0.206	0.442	1.231
TC09000585.hg.1	TMEM268	0.299	-0.054	0.653	0.088	0.285	1.23
TC17001373.hg.1	SLFN14	0.299	0.022	0.576	0.037	0.187	1.23
TC10000836.hg.1	FHIP2A	0.299	-0.007	0.604	0.054	0.225	1.23
TC03001772.hg.1	PLXND1	0.299	0.017	0.581	0.04	0.195	1.23
TC19000562.hg.1	PLD3	0.299	0.021	0.577	0.038	0.19	1.23
TC12001857.hg.1	SLC9A7P1	0.299	-0.026	0.623	0.067	0.25	1.23
TC08001310.hg.1	NCOA2	0.298	-0.005	0.602	0.053	0.224	1.23
TC17000315.hg.1	NLK	0.298	0.036	0.561	0.03	0.168	1.23
TC19001367.hg.1	ZNF91	0.298	-0.037	0.633	0.075	0.262	1.23
TC06000846.hg.1	CRYBG1	0.298	-0.291	0.887	0.284	0.525	1.23
TC19001615.hg.1	TRAPPC6A	0.298	0.038	0.557	0.029	0.164	1.229
TC05001836.hg.1	LRRTM2	0.298	-0.058	0.654	0.091	0.29	1.229
TC17001896.hg.1	QRICH2	0.298	0.041	0.554	0.028	0.16	1.229
TC20000839.hg.1	SNORA71A	0.297	-0.23	0.824	0.236	0.473	1.229
TC17001932.hg.1	TBC1D16	0.297	0.009	0.585	0.044	0.206	1.229
TC05000303.hg.1	MARVELD2	0.297	-0.047	0.641	0.083	0.277	1.229
TC11000559.hg.1	SNORA57	0.297	-0.039	0.633	0.077	0.266	1.229
TC06001876.hg.1	SLC17A5	0.297	0.009	0.585	0.044	0.206	1.229
TC15001735.hg.1	MEX3B	0.297	-0.153	0.747	0.171	0.401	1.229
TC15000616.hg.1	SMAD6	0.297	-0.114	0.708	0.137	0.357	1.229
TC20000850.hg.1	CHD6	0.297	-0.067	0.66	0.098	0.301	1.228
TC01006294.hg.1	CFHR1	0.297	-0.052	0.646	0.087	0.283	1.228
TC06001126.hg.1	SNX9	0.296	0.004	0.589	0.047	0.212	1.228
TC06001035.hg.1	HECA	0.296	-0.019	0.611	0.063	0.242	1.228
TC11003472.hg.1	CTSD	0.295	0.051	0.54	0.023	0.147	1.227
TC04000086.hg.1	SH3TC1	0.295	0.036	0.555	0.03	0.168	1.227
TC11000316.hg.1	HIPK3	0.295	0.025	0.566	0.035	0.183	1.227
TC19000839.hg.1	MIR519D	0.295	-0.256	0.847	0.259	0.497	1.227
TC03001849.hg.1	TFDP2	0.295	0.029	0.562	0.033	0.178	1.227
TC01002408.hg.1	WASF2	0.295	0.032	0.558	0.032	0.174	1.227
TC01001041.hg.1	HSD3BP4	0.295	-0.002	0.592	0.052	0.221	1.227
TC13000878.hg.1	ANKRD10	0.294	0.017	0.571	0.039	0.194	1.226
TC18000500.hg.1	SMAD7	0.294	-0.042	0.63	0.079	0.271	1.226
TC02005063.hg.1	BAZ2B	0.294	-0.058	0.647	0.092	0.291	1.226
TC01001407.hg.1	HSPA7	0.294	-0.001	0.589	0.05	0.218	1.226
TC16001038.hg.1	ZNF785	0.294	0.025	0.563	0.035	0.183	1.226
TC14000562.hg.1	DGLUCY	0.294	0.029	0.559	0.033	0.177	1.226
TC0X000559.hg.1	MIR1264	0.294	0.03	0.558	0.033	0.176	1.226
TC19000385.hg.1	ZNF66	0.294	-0.012	0.599	0.058	0.233	1.226
TC06000185.hg.1	BTN2A2	0.294	-0.045	0.632	0.082	0.275	1.226
TC01001665.hg.1	SHISA4	0.294	0.028	0.559	0.033	0.178	1.226
TC05001140.hg.1	MIR4278	0.294	-0.05	0.637	0.085	0.281	1.226
TC11001852.hg.1	CYB561A3	0.293	-0.022	0.609	0.065	0.245	1.226
TC10001740.hg.1	DHX32	0.293	-0.036	0.623	0.075	0.263	1.225
TC12003249.hg.1	EEF1AKMT3	0.293	0.02	0.566	0.038	0.191	1.225
TC06001742.hg.1	CUL7	0.293	-0.079	0.664	0.109	0.318	1.225
TC12000139.hg.1	A2M-AS1	0.293	0.005	0.58	0.047	0.21	1.225
TC22000624.hg.1	TTC28	0.293	0.032	0.553	0.032	0.173	1.225
TC07000192.hg.1	MTURN	0.292	0.026	0.559	0.035	0.182	1.225
TC07002073.hg.1	LMBR1	0.292	-0.055	0.639	0.09	0.287	1.224
TC04000152.hg.1	MED28	0.292	0.001	0.583	0.049	0.216	1.224
TC09000289.hg.1	FRG1HP	0.292	-0.058	0.642	0.092	0.291	1.224
TC05001875.hg.1	PCDH1	0.291	-0.235	0.818	0.244	0.482	1.224
TC01002448.hg.1	SNORD103C	0.291	0.046	0.536	0.025	0.152	1.224
TC20000762.hg.1	PLAGL2	0.291	0.024	0.558	0.036	0.184	1.223
TC02001658.hg.1	DNMT3A	0.291	-0.006	0.588	0.054	0.225	1.223
TC15001140.hg.1	GOLGA8N	0.291	0.045	0.536	0.025	0.154	1.223
TC0X001221.hg.1	ARMCX6	0.29	0.031	0.549	0.032	0.173	1.223
TC01002870.hg.1	DIPK1A	0.29	-0.004	0.584	0.052	0.222	1.223
TC14000781.hg.1	TECPR2	0.29	0.008	0.572	0.045	0.206	1.223
TC14000578.hg.1	COX8C	0.29	0.045	0.535	0.025	0.154	1.223
TC17000034.hg.1	CTNS	0.29	0.017	0.563	0.04	0.194	1.223
TC14002310.hg.1	BDKRB2	0.29	-0.049	0.628	0.085	0.281	1.222
TC09001104.hg.1	ZNF658B	0.29	-0.012	0.592	0.058	0.233	1.222
TC14002334.hg.1	NUDT14	0.29	0.001	0.579	0.05	0.216	1.222
TC08000980.hg.1	CTSB	0.29	0.036	0.543	0.029	0.166	1.222
TC05001810.hg.1	VTRNA2-1	0.29	-0.467	1.046	0.411	0.645	1.222
TC17000023.hg.1	SGSM2	0.289	-0.023	0.602	0.066	0.248	1.222
TC11000059.hg.1	MIR4686	0.289	-0.052	0.631	0.088	0.285	1.222
TC10001451.hg.1	ZCCHC24	0.289	0.014	0.564	0.041	0.198	1.222
TC05000067.hg.1	SNORD123	0.289	-0.916	1.494	0.603	0.786	1.222
TC08000376.hg.1	SOX17	0.289	-0.003	0.58	0.052	0.221	1.221
TC16000190.hg.1	BMERB1	0.289	-0.242	0.819	0.252	0.49	1.221
TC17001081.hg.1	GABARAP	0.288	-0.017	0.594	0.061	0.239	1.221
TC03003385.hg.1	NICN1	0.288	0.013	0.563	0.042	0.199	1.221
TC19000858.hg.1	MIR1283-2	0.288	-0.009	0.586	0.056	0.23	1.221
TC14000753.hg.1	MIR323B	0.288	-0.078	0.654	0.109	0.318	1.221
TC12002046.hg.1	NRAV	0.288	0.038	0.537	0.028	0.162	1.221
TC0X000121.hg.1	SCARNA23	0.288	-0.017	0.592	0.061	0.239	1.221
TC05000812.hg.1	FBXO38	0.288	-0.024	0.6	0.067	0.249	1.221
TC12001275.hg.1	ART4	0.287	-0.928	1.503	0.608	0.79	1.22
TC01002352.hg.1	FUCA1	0.287	0.031	0.544	0.032	0.173	1.22
TC02000861.hg.1	C2orf27A	0.287	-0.055	0.629	0.09	0.288	1.22
TC16001237.hg.1	MTSS2	0.287	-0.025	0.598	0.067	0.249	1.22
TC15000222.hg.1	GOLGA8N	0.287	0.035	0.538	0.029	0.167	1.22
TC19001688.hg.1	DBP	0.287	0.006	0.567	0.046	0.209	1.22
TC06000755.hg.1	HMGN3-AS1	0.286	0.007	0.565	0.045	0.207	1.219
TC11002211.hg.1	MAML2	0.286	-0.272	0.844	0.279	0.519	1.219
TC12001154.hg.1	SCARNA12	0.286	-0.102	0.674	0.131	0.35	1.219
TC09001190.hg.1	LOC101927069	0.286	-0.027	0.598	0.069	0.252	1.219
TC19000712.hg.1	NUCB1	0.286	0.012	0.559	0.042	0.2	1.219
TC04001277.hg.1	ADAMTS3	0.285	0.011	0.56	0.043	0.203	1.219
TC19000581.hg.1	CEACAM21	0.285	0.014	0.556	0.041	0.197	1.219
TC15000030.hg.1	GOLGA8IP	0.285	0.038	0.532	0.028	0.162	1.218
TC19001479.hg.1	ZNF585A	0.285	-0.064	0.634	0.099	0.301	1.218
TC06001535.hg.1	LY6G5C	0.285	0.024	0.546	0.035	0.184	1.218
TC01002202.hg.1	MTHFR	0.285	-0.025	0.594	0.067	0.249	1.218
TC17001617.hg.1	ARL17A	0.285	-0.231	0.8	0.245	0.483	1.218
TC01004081.hg.1	OR2T33	0.285	-0.008	0.577	0.055	0.228	1.218
TC05000755.hg.1	PCDHB12	0.284	-0.13	0.699	0.156	0.382	1.218
TC06002010.hg.1	CDK19	0.284	-0.035	0.604	0.075	0.263	1.218
TC08001007.hg.1	MSR1	0.284	-0.017	0.585	0.061	0.24	1.218
TC19000837.hg.1	MIR524	0.284	-0.003	0.571	0.052	0.221	1.217
TC19000855.hg.1	MIR519A1	0.284	0.01	0.557	0.044	0.204	1.217
TC14000332.hg.1	PELI2	0.284	-0.227	0.794	0.242	0.481	1.217
TC13000142.hg.1	LOC101929140	0.284	0.04	0.527	0.027	0.158	1.217
TC17001108.hg.1	BORCS6	0.283	0.007	0.56	0.045	0.207	1.217
TC14000965.hg.1	DHRS4-AS1	0.283	-0.011	0.577	0.057	0.231	1.217
TC16000361.hg.1	CTF1	0.283	-0.015	0.581	0.06	0.237	1.217
TC02001193.hg.1	FAM117B	0.283	-0.01	0.575	0.057	0.23	1.217
TC14000750.hg.1	MIR134	0.283	-0.002	0.568	0.052	0.221	1.216
TC17001842.hg.1	SLC39A11	0.283	0.026	0.539	0.034	0.18	1.216
TC19001910.hg.1	ZNF606	0.282	0.009	0.556	0.044	0.205	1.216
TC11000500.hg.1	OR10V2P	0.282	-0.134	0.699	0.161	0.389	1.216
TC01000836.hg.1	GBP1P1	0.282	-0.016	0.58	0.061	0.239	1.216
TC03000187.hg.1	MYD88	0.282	-0.034	0.598	0.075	0.262	1.216
TC20000928.hg.1	B4GALT5	0.282	0.013	0.551	0.041	0.198	1.216
TC10000616.hg.1	LINC00863	0.282	-0.025	0.589	0.068	0.25	1.216
TC16000165.hg.1	SNN	0.282	-0.047	0.61	0.085	0.28	1.216
TC05000088.hg.1	FBXL7	0.282	-0.048	0.611	0.086	0.281	1.216
TC07000561.hg.1	CASD1	0.282	0	0.563	0.05	0.217	1.216
TC08000164.hg.1	DMTN	0.281	0.04	0.522	0.027	0.157	1.215
TC21000060.hg.1	NCAM2	0.281	-0.032	0.595	0.073	0.26	1.215
TC09001757.hg.1	DPP7	0.281	0.013	0.55	0.042	0.199	1.215
TC07000424.hg.1	AUTS2	0.281	-0.013	0.576	0.059	0.235	1.215
TC01002110.hg.1	LOC105378589	0.281	0.009	0.553	0.044	0.205	1.215
TC15001700.hg.1	CIB2	0.281	0.003	0.559	0.048	0.214	1.215
TC11001169.hg.1	FAM118B	0.281	-0.053	0.615	0.09	0.287	1.215
TC15000075.hg.1	SNORD115-1	0.281	-0.08	0.642	0.113	0.323	1.215
TC14000988.hg.1	NOVA1	0.281	-0.006	0.568	0.054	0.225	1.215
TC05000842.hg.1	CLMAT3	0.281	0.036	0.525	0.029	0.165	1.215
TC03001269.hg.1	OSBPL10	0.28	-0.01	0.571	0.057	0.231	1.215
TC01001985.hg.1	ZBTB18	0.28	-0.033	0.594	0.074	0.262	1.215
TC02000286.hg.1	SOCS5	0.28	-0.011	0.571	0.058	0.232	1.214
TC0X000370.hg.1	IGBP1	0.28	-0.023	0.583	0.067	0.248	1.214
TC15001174.hg.1	GOLGA8N	0.28	0.025	0.535	0.035	0.182	1.214
TC04000484.hg.1	HERC6	0.28	-0.026	0.586	0.069	0.252	1.214
TC06000797.hg.1	ANKRD6	0.28	0.007	0.552	0.045	0.207	1.214
TC18000538.hg.1	ATP8B1	0.28	-0.004	0.563	0.053	0.223	1.214
TC15001744.hg.1	GOLGA6L10	0.28	0.008	0.552	0.045	0.207	1.214
TC06001737.hg.1	TBCC	0.28	0.019	0.54	0.038	0.191	1.214
TC0X000658.hg.1	FHL1	0.279	-0.038	0.597	0.078	0.267	1.214
TC08001660.hg.1	ST3GAL1	0.279	0.012	0.546	0.042	0.2	1.213
TC16000335.hg.1	TAOK2	0.279	0	0.558	0.05	0.218	1.213
TC21000242.hg.1	LINC00334	0.279	-0.088	0.646	0.12	0.333	1.213
TC17000565.hg.1	TMUB2	0.279	0.001	0.557	0.05	0.216	1.213
TC08000893.hg.1	CSMD1	0.278	-0.175	0.732	0.2	0.435	1.213
TC02002218.hg.1	IL1A	0.278	-0.322	0.879	0.324	0.566	1.213
TC09000389.hg.1	LOC389765	0.278	-0.047	0.603	0.086	0.281	1.213
TC02002606.hg.1	TFPI	0.278	-0.292	0.847	0.301	0.543	1.212
TC03002057.hg.1	KLHL6	0.278	-0.151	0.707	0.179	0.41	1.212
TC09002896.hg.1	GALT	0.278	-0.053	0.608	0.09	0.288	1.212
TC16002108.hg.1	ZNF747	0.278	0.026	0.529	0.034	0.18	1.212
TC20000019.hg.1	SIRPA	0.277	0.014	0.541	0.041	0.198	1.212
TC17000619.hg.1	NFE2L1	0.277	0.017	0.538	0.039	0.193	1.212
TC17000053.hg.1	PLD2	0.277	-0.005	0.559	0.053	0.223	1.212
TC01001773.hg.1	SNORA16B	0.277	-0.124	0.678	0.154	0.38	1.212
TC01002851.hg.1	LRRC8C-DT	0.277	0.014	0.54	0.041	0.198	1.212
TC09000359.hg.1	TLE4	0.277	-0.044	0.598	0.083	0.278	1.211
TC06001479.hg.1	ZNF311	0.277	0.017	0.536	0.039	0.192	1.211
TC11001375.hg.1	OR5P2	0.277	0.009	0.544	0.044	0.205	1.211
TC11000120.hg.1	OR52E4	0.277	-0.004	0.557	0.053	0.223	1.211
TC19000368.hg.1	SLC25A42	0.276	-0.022	0.575	0.066	0.247	1.211
TC19001397.hg.1	PEPD	0.276	-0.047	0.6	0.086	0.281	1.211
TC19000128.hg.1	MCOLN1	0.276	-0.046	0.598	0.085	0.279	1.211
TC13000443.hg.1	ANKRD20A9P	0.276	-0.056	0.608	0.094	0.293	1.211
TC06002007.hg.1	WASF1	0.276	-0.053	0.605	0.091	0.288	1.211
TC03000607.hg.1	ARHGAP31	0.276	0.003	0.549	0.048	0.214	1.211
TC16000629.hg.1	VAT1L	0.276	-0.197	0.748	0.221	0.457	1.211
TC08001105.hg.1	SARAF	0.276	-0.04	0.592	0.08	0.273	1.211
TC06001580.hg.1	RXRB	0.275	-0.043	0.593	0.082	0.276	1.21
TC11002464.hg.1	OPCML-IT1	0.275	-0.028	0.578	0.071	0.256	1.21
TC06000192.hg.1	HCG11	0.275	-0.003	0.553	0.052	0.221	1.21
TC11000679.hg.1	RHOD	0.275	-0.025	0.575	0.069	0.252	1.21
TC02002429.hg.1	ARL5A	0.275	-0.049	0.598	0.087	0.283	1.21
TC0X001208.hg.1	TSPAN6	0.274	-0.086	0.635	0.12	0.334	1.209
TC10000798.hg.1	MXI1	0.274	-0.042	0.59	0.081	0.275	1.209
TC02002666.hg.1	CLK1	0.274	-0.041	0.589	0.081	0.273	1.209
TC05001504.hg.1	ZBED3	0.274	0.019	0.529	0.038	0.19	1.209
TC01001788.hg.1	PROX1	0.274	-0.006	0.554	0.054	0.225	1.209
TC13000843.hg.1	TMTC4	0.274	-0.065	0.612	0.101	0.305	1.209
TC19000643.hg.1	BLOC1S3	0.273	-0.008	0.555	0.056	0.228	1.209
TC03001769.hg.1	RPL32P3	0.273	-0.192	0.739	0.218	0.455	1.209
TC06000283.hg.1	ZKSCAN3	0.273	-0.036	0.583	0.077	0.266	1.209
TC06001332.hg.1	CMAHP	0.273	-0.003	0.55	0.052	0.222	1.209
TC02002468.hg.1	PLA2R1	0.273	-0.264	0.811	0.282	0.523	1.209
TC11002404.hg.1	OR8D1	0.273	-0.029	0.575	0.071	0.257	1.209
TC22000889.hg.1	CELSR1	0.273	-0.105	0.652	0.138	0.358	1.208
TC17001531.hg.1	STAT3	0.273	0.021	0.525	0.036	0.186	1.208
TC06000039.hg.1	ECI2-DT	0.273	0.017	0.529	0.039	0.192	1.208
TC05001366.hg.1	IL6ST	0.273	-0.083	0.629	0.118	0.33	1.208
TC03000440.hg.1	MIR1324	0.273	-0.084	0.629	0.118	0.332	1.208
TC15000268.hg.1	LINC02915	0.273	-0.37	0.915	0.365	0.602	1.208
TC06001072.hg.1	SAMD5	0.272	-0.298	0.843	0.311	0.553	1.208
TC05001936.hg.1	CD74	0.272	-0.002	0.546	0.051	0.22	1.208
TC14000169.hg.1	NYNRIN	0.272	-0.002	0.546	0.051	0.22	1.207
TC11002249.hg.1	CASP1P2	0.272	-0.042	0.585	0.082	0.275	1.207
TC14001224.hg.1	RAB15	0.272	-0.105	0.649	0.138	0.358	1.207
TC04002917.hg.1	TLR6	0.272	-0.12	0.663	0.152	0.377	1.207
TC05001812.hg.1	SMIM32	0.272	-0.097	0.64	0.131	0.35	1.207
TC02002802.hg.1	OBSL1	0.272	0.019	0.524	0.038	0.189	1.207
TC01002616.hg.1	PIK3R3	0.271	-0.095	0.637	0.129	0.347	1.207
TC19000619.hg.1	ZNF234	0.271	-0.055	0.597	0.093	0.293	1.207
TC06004059.hg.1	HLA-C	0.271	-0.221	0.762	0.246	0.485	1.206
TC0X000528.hg.1	MID2	0.271	-0.046	0.587	0.085	0.281	1.206
TC19001815.hg.1	ZNF677	0.271	0.016	0.525	0.04	0.194	1.206
TC15000767.hg.1	GOLGA6L9	0.27	0.013	0.528	0.041	0.198	1.206
TC13000861.hg.1	ARGLU1	0.27	0.002	0.539	0.049	0.215	1.206
TC15001318.hg.1	SLC30A4	0.27	-0.018	0.558	0.063	0.242	1.206
TC01003049.hg.1	ZNF697	0.27	-0.068	0.607	0.104	0.312	1.206
TC17001459.hg.1	NR1D1	0.27	-0.085	0.624	0.12	0.334	1.206
TC10001320.hg.1	RHOBTB1	0.27	-0.062	0.601	0.1	0.303	1.206
TC11000997.hg.1	LAYN	0.27	-0.021	0.561	0.066	0.247	1.206
TC15002793.hg.1	CAPN3	0.27	0.024	0.516	0.035	0.182	1.205
TC03001795.hg.1	BFSP2-AS1	0.269	0.008	0.531	0.045	0.206	1.205
TC19001626.hg.1	MIR330	0.269	-0.036	0.574	0.077	0.267	1.205
TC06001370.hg.1	ZNF322	0.269	0.017	0.521	0.039	0.192	1.205
TC16000904.hg.1	XYLT1	0.269	-0.084	0.622	0.119	0.332	1.205
TC11001716.hg.1	PHF21A	0.269	-0.027	0.565	0.07	0.255	1.205
TC01002009.hg.1	OR2W5P	0.269	-0.024	0.562	0.068	0.25	1.205
TC17002850.hg.1	VAMP2	0.269	0.001	0.537	0.049	0.216	1.205
TC14000886.hg.1	OSGEP	0.269	-0.018	0.556	0.063	0.243	1.205
TC15000107.hg.1	SNORD115-38	0.269	-0.085	0.623	0.121	0.334	1.205
TC03000197.hg.1	WDR48	0.269	0.01	0.528	0.044	0.204	1.205
TC05002143.hg.1	MIR340	0.269	-0.025	0.562	0.069	0.252	1.205
TC03000963.hg.1	TTC14	0.269	-0.036	0.573	0.078	0.267	1.205
TC01000863.hg.1	FNBP1L	0.268	-0.085	0.622	0.121	0.335	1.204
TC03001407.hg.1	GPX1	0.268	-0.127	0.664	0.161	0.389	1.204
TC17000571.hg.1	FZD2	0.268	0.005	0.532	0.047	0.21	1.204
TC04000993.hg.1	CYTL1	0.268	-1.442	1.978	0.733	0.864	1.204
TC15000110.hg.1	SNORD115-41	0.268	-0.028	0.564	0.071	0.257	1.204
TC07001041.hg.1	EN2	0.268	0.006	0.529	0.046	0.208	1.204
TC20000621.hg.1	JAG1	0.268	-0.113	0.648	0.147	0.37	1.204
TC07000650.hg.1	CUX1	0.268	-0.009	0.544	0.056	0.23	1.204
TC17001461.hg.1	GJD3	0.268	-0.016	0.551	0.062	0.24	1.204
TC17000118.hg.1	TMEM88	0.267	-0.703	1.238	0.551	0.75	1.204
TC07001134.hg.1	ZNF12	0.267	-0.008	0.543	0.056	0.229	1.204
TC10000103.hg.1	LOC101928524	0.267	0.027	0.508	0.033	0.176	1.204
TC11000807.hg.1	SNORD15A	0.267	0.02	0.515	0.037	0.188	1.204
TC09000379.hg.1	UBQLN1-AS1	0.267	0.005	0.529	0.047	0.21	1.204
TC07001612.hg.1	BET1	0.267	-0.088	0.622	0.124	0.338	1.203
TC04000808.hg.1	FNIP2	0.267	-0.061	0.595	0.1	0.303	1.203
TC05001472.hg.1	ANKRA2	0.267	-0.032	0.566	0.075	0.262	1.203
TC01000851.hg.1	BTBD8	0.267	-0.047	0.58	0.087	0.283	1.203
TC11002410.hg.1	SIAE	0.267	-0.172	0.706	0.204	0.44	1.203
TC01000373.hg.1	SMPDL3B	0.267	-0.067	0.6	0.105	0.312	1.203
TC0X001291.hg.1	LRCH2	0.267	-0.018	0.551	0.063	0.243	1.203
TC01002409.hg.1	AHDC1	0.267	0.018	0.515	0.038	0.19	1.203
TC19000905.hg.1	CCDC106	0.266	0.022	0.51	0.035	0.184	1.203
TC19001480.hg.1	ZNF585B	0.266	-0.043	0.576	0.084	0.278	1.203
TC19001609.hg.1	CEACAM22P	0.266	0.013	0.519	0.041	0.198	1.203
TC11001185.hg.1	FLI1	0.266	-0.093	0.625	0.129	0.346	1.203
TC15000083.hg.1	SNORD115-10	0.266	-0.212	0.744	0.242	0.48	1.203
TC12000621.hg.1	KCNMB4	0.266	0.012	0.52	0.042	0.199	1.202
TC01006343.hg.1	RHOU	0.266	-0.074	0.606	0.111	0.321	1.202
TC08000835.hg.1	GRINA	0.266	0.028	0.504	0.032	0.174	1.202
TC03000229.hg.1	SNRK	0.266	-0.146	0.677	0.18	0.412	1.202
TC01000115.hg.1	SPSB1	0.266	-0.1	0.631	0.135	0.356	1.202
TC12000737.hg.1	MIR3685	0.266	-0.114	0.645	0.149	0.373	1.202
TC06001050.hg.1	AIG1	0.265	-0.047	0.577	0.087	0.283	1.202
TC02001493.hg.1	LINC01881	0.265	-0.05	0.581	0.09	0.287	1.202
TC11000935.hg.1	MIR1260B	0.265	-0.01	0.541	0.058	0.232	1.202
TC11000015.hg.1	B4GALNT4	0.265	-0.018	0.548	0.063	0.242	1.202
TC12000357.hg.1	CACNB3	0.265	-0.076	0.606	0.114	0.324	1.202
TC10000471.hg.1	ZSWIM8	0.265	-0.007	0.536	0.055	0.226	1.202
TC09001734.hg.1	NOTCH1	0.265	-0.009	0.538	0.056	0.229	1.201
TC16000117.hg.1	OR1F1	0.265	-0.029	0.558	0.072	0.258	1.201
TC14001304.hg.1	ABCD4	0.265	0.006	0.523	0.046	0.208	1.201
TC12000218.hg.1	CAPZA3	0.264	-0.106	0.635	0.142	0.364	1.201
TC05000871.hg.1	C5orf52	0.264	0.008	0.52	0.044	0.205	1.201
TC05000853.hg.1	SAP30L	0.264	-0.072	0.601	0.11	0.319	1.201
TC17002891.hg.1	FLCN	0.264	-0.098	0.626	0.134	0.354	1.201
TC17000384.hg.1	CCL7	0.264	-0.086	0.614	0.123	0.337	1.201
TC17001070.hg.1	ALOX12-AS1	0.264	-0.023	0.551	0.067	0.249	1.201
TC01003331.hg.1	MEX3A	0.264	-0.001	0.529	0.05	0.218	1.201
TC02001217.hg.1	ZDBF2	0.264	0	0.528	0.05	0.218	1.201
TC03003320.hg.1	NFKBIZ	0.264	-0.148	0.676	0.183	0.416	1.201
TC08001231.hg.1	PLAG1	0.264	-0.167	0.694	0.201	0.436	1.201
TC04000096.hg.1	USP17L9P	0.264	-0.131	0.659	0.167	0.397	1.2
TC19001273.hg.1	ANO8	0.263	0.001	0.526	0.049	0.216	1.2
TC01006314.hg.1	MTFR1L	0.263	-0.031	0.557	0.074	0.261	1.2
TC10000692.hg.1	FRAT1	0.263	-0.083	0.609	0.121	0.334	1.2
TC05001554.hg.1	SCARNA18	0.263	-0.301	0.827	0.321	0.563	1.2
TC07001222.hg.1	HOXA6	0.263	-0.116	0.642	0.152	0.377	1.2
TC11002002.hg.1	CHKA	0.263	-0.039	0.564	0.08	0.273	1.2
TC0X001252.hg.1	LOC286437	0.263	-0.017	0.542	0.063	0.242	1.2
TC17002879.hg.1	EFCAB13	0.262	0.005	0.519	0.046	0.21	1.199
TC01002103.hg.1	FNDC10	0.262	-0.031	0.556	0.074	0.262	1.199
TC11003441.hg.1	TRIM6	0.262	-0.092	0.617	0.13	0.348	1.199
TC05000837.hg.1	GPX3	0.262	0.002	0.522	0.049	0.215	1.199
TC10001273.hg.1	TMEM273	0.262	-0.07	0.594	0.109	0.318	1.199
TC01004068.hg.1	MIR3916	0.261	-0.153	0.676	0.189	0.422	1.199
TC03001867.hg.1	PLSCR4	0.261	-0.316	0.838	0.335	0.575	1.198
TC0X001550.hg.1	RAB39B	0.261	0.014	0.508	0.04	0.196	1.198
TC12001495.hg.1	MIR1293	0.261	-0.123	0.645	0.16	0.388	1.198
TC01001688.hg.1	ATP2B4	0.261	-0.102	0.625	0.14	0.36	1.198
TC05000833.hg.1	SYNPO	0.261	-0.034	0.556	0.077	0.265	1.198
TC17000488.hg.1	THRA	0.261	-0.023	0.545	0.068	0.25	1.198
TC07001289.hg.1	MIR1200	0.261	-0.087	0.608	0.125	0.339	1.198
TC10001631.hg.1	CALHM2	0.261	-0.049	0.571	0.09	0.287	1.198
TC02001764.hg.1	CDKL4	0.261	0.008	0.514	0.045	0.206	1.198
TC07000968.hg.1	C7orf33	0.26	-0.002	0.523	0.052	0.221	1.198
TC17001360.hg.1	CCL1	0.26	-0.006	0.526	0.054	0.225	1.198
TC08001420.hg.1	FLJ46284	0.26	-0.005	0.525	0.054	0.225	1.198
TC0X000264.hg.1	CCDC120	0.26	0.014	0.506	0.04	0.195	1.198
TC03003352.hg.1	RBM5	0.26	-0.049	0.569	0.09	0.287	1.198
TC07000993.hg.1	ZNF862	0.26	-0.002	0.522	0.051	0.22	1.197
TC04001652.hg.1	LOC729870	0.26	-0.007	0.527	0.055	0.228	1.197
TC19000279.hg.1	UCA1	0.26	-0.032	0.551	0.075	0.262	1.197
TC0X000332.hg.1	MAGEH1	0.26	-0.105	0.624	0.142	0.364	1.197
TC11000458.hg.1	OR5AK4P	0.26	-0.032	0.551	0.075	0.263	1.197
TC17001265.hg.1	NATD1	0.26	-0.013	0.532	0.06	0.236	1.197
TC11002444.hg.1	KCNJ5-AS1	0.259	-0.01	0.529	0.057	0.232	1.197
TC04002939.hg.1	TMEM144	0.259	-0.054	0.573	0.095	0.295	1.197
TC08000032.hg.1	FAM90A20P	0.259	-0.057	0.576	0.097	0.299	1.197
TC06001548.hg.1	NEU1	0.259	-0.054	0.572	0.094	0.294	1.197
TC19000946.hg.1	ZIK1	0.259	0.003	0.515	0.048	0.213	1.197
TC02002620.hg.1	NEMP2	0.259	0.001	0.517	0.049	0.216	1.197
TC15000671.hg.1	PML	0.259	0.003	0.515	0.048	0.214	1.197
TC08000220.hg.1	FZD3	0.259	-0.042	0.56	0.084	0.279	1.197
TC14001537.hg.1	LOC105370687	0.259	-0.003	0.521	0.052	0.222	1.197
TC17000061.hg.1	ZFP3	0.259	-0.005	0.523	0.054	0.225	1.196
TC06004109.hg.1	TXNDC5	0.259	-0.025	0.542	0.069	0.252	1.196
TC05001773.hg.1	SHROOM1	0.259	-0.023	0.541	0.068	0.25	1.196
TC17000917.hg.1	SLC26A11	0.258	-0.005	0.521	0.053	0.224	1.196
TC08000831.hg.1	LINC02878	0.258	-0.019	0.535	0.064	0.244	1.196
TC12001798.hg.1	ATP2B1	0.258	-0.042	0.558	0.084	0.278	1.196
TC19001606.hg.1	ZNF229	0.258	-0.002	0.518	0.052	0.221	1.196
TC19000168.hg.1	SHFL	0.258	-0.004	0.52	0.053	0.223	1.196
TC12001274.hg.1	SMCO3	0.258	-0.2	0.716	0.237	0.474	1.196
TC20000427.hg.1	FAM210B	0.258	-0.125	0.641	0.164	0.392	1.196
TC02002864.hg.1	LINC00471	0.258	-0.104	0.619	0.142	0.364	1.196
TC04000263.hg.1	GRXCR1	0.258	-0.02	0.535	0.065	0.246	1.196
TC16000620.hg.1	GABARAPL2	0.258	-0.011	0.526	0.058	0.233	1.195
TC06000188.hg.1	BTN3A3	0.258	-0.208	0.723	0.244	0.482	1.195
TC02001381.hg.1	ITM2C	0.257	-0.073	0.587	0.112	0.322	1.195
TC16000041.hg.1	GNPTG	0.257	-0.004	0.518	0.053	0.223	1.195
TC01000040.hg.1	VWA1	0.257	-0.028	0.542	0.072	0.258	1.195
TC05001676.hg.1	EPB41L4A	0.257	-0.042	0.556	0.084	0.279	1.195
TC01001156.hg.1	LOC107985108	0.257	-0.016	0.53	0.063	0.242	1.195
TC15000157.hg.1	GOLGA8T	0.257	-0.003	0.517	0.052	0.222	1.195
TC07000460.hg.1	PMS2P5	0.257	-0.016	0.529	0.062	0.24	1.195
TC06001087.hg.1	LOC105378052	0.257	0.012	0.501	0.041	0.198	1.195
TC02000577.hg.1	GPAT2	0.257	-0.311	0.824	0.335	0.575	1.195
TC20000713.hg.1	CST9L	0.257	-0.041	0.554	0.083	0.277	1.195
TC10002925.hg.1	AKR1C3	0.256	-0.373	0.886	0.384	0.62	1.194
TC02001481.hg.1	BOK	0.256	-0.067	0.579	0.107	0.315	1.194
TC22000288.hg.1	H1-0	0.256	-0.041	0.554	0.084	0.278	1.194
TC19001155.hg.1	OLFM2	0.256	-0.006	0.518	0.054	0.226	1.194
TC01003505.hg.1	KIFAP3	0.256	-0.011	0.523	0.058	0.233	1.194
TC15000883.hg.1	ST8SIA2	0.256	0	0.513	0.05	0.218	1.194
TC05000108.hg.1	GUSBP1	0.256	-0.04	0.552	0.082	0.276	1.194
TC13000880.hg.1	ANKRD10-IT1	0.256	-0.092	0.604	0.131	0.35	1.194
TC01003211.hg.1	CTSK	0.256	-0.599	1.11	0.518	0.727	1.194
TC17000646.hg.1	NXPH3	0.256	-0.024	0.535	0.069	0.252	1.194
TC15001552.hg.1	OAZ2	0.256	-0.053	0.564	0.094	0.294	1.194
TC04001794.hg.1	CLDN24	0.256	-0.094	0.605	0.134	0.353	1.194
TC06001435.hg.1	ZSCAN16-AS1	0.256	-0.032	0.544	0.076	0.264	1.194
TC19001123.hg.1	CTXN1	0.256	-0.02	0.531	0.065	0.246	1.194
TC03001949.hg.1	RARRES1	0.255	-0.015	0.525	0.061	0.239	1.194
TC01001024.hg.1	PTGFRN	0.255	-0.045	0.556	0.088	0.283	1.194
TC16001057.hg.1	RUSF1	0.255	-0.032	0.543	0.076	0.264	1.194
TC14000265.hg.1	SNORD127	0.255	0.016	0.494	0.039	0.192	1.194
TC22000159.hg.1	KIAA1671	0.255	-0.047	0.557	0.089	0.286	1.193
TC18000175.hg.1	LIPG	0.254	-1.057	1.565	0.673	0.829	1.193
TC01000184.hg.1	KAZN	0.254	0.004	0.504	0.047	0.21	1.193
TC0X000771.hg.1	ATP6AP1	0.254	-0.019	0.527	0.065	0.246	1.193
TC01001655.hg.1	LOC101929305	0.254	-0.13	0.638	0.17	0.401	1.193
TC22000129.hg.1	BCR	0.254	-0.05	0.558	0.092	0.29	1.193
TC04001177.hg.1	FRYL	0.254	-0.076	0.584	0.117	0.329	1.192
TC03002034.hg.1	ZMAT3	0.254	-0.279	0.787	0.312	0.554	1.192
TC14001225.hg.1	MAX	0.254	0.007	0.5	0.045	0.206	1.192
TC03003367.hg.1	NRROS	0.254	0.007	0.5	0.045	0.207	1.192
TC17001095.hg.1	NAA38	0.253	-0.097	0.604	0.137	0.357	1.192
TC06000969.hg.1	RNF146	0.253	-0.038	0.544	0.081	0.273	1.192
TC17001731.hg.1	SUPT4H1	0.253	-0.029	0.535	0.073	0.26	1.192
TC0X001544.hg.1	MPP1	0.253	-0.069	0.576	0.11	0.319	1.192
TC19000644.hg.1	MARK4	0.253	-0.042	0.549	0.085	0.28	1.192
TC07001374.hg.1	GRB10	0.253	-0.059	0.565	0.1	0.304	1.192
TC01003283.hg.1	RAB13	0.253	-0.018	0.524	0.064	0.244	1.192
TC20000899.hg.1	SLC35C2	0.253	-0.002	0.508	0.052	0.221	1.192
TC19000658.hg.1	MIR769	0.253	-0.094	0.599	0.134	0.354	1.191
TC20000944.hg.1	ATP9A	0.253	-0.027	0.532	0.072	0.258	1.191
TC01001982.hg.1	MIR4677	0.253	-0.317	0.822	0.345	0.583	1.191
TC09000913.hg.1	MPDZ	0.252	-0.049	0.553	0.091	0.288	1.191
TC14002317.hg.1	RIPK3	0.252	-0.034	0.539	0.078	0.268	1.191
TC16000776.hg.1	SNORD60	0.252	-0.104	0.609	0.145	0.368	1.191
TC09001608.hg.1	SH2D3C	0.252	-0.02	0.525	0.066	0.248	1.191
TC13000750.hg.1	LINC01069	0.252	-0.079	0.583	0.12	0.333	1.191
TC19000939.hg.1	ZNF304	0.252	-0.006	0.51	0.054	0.226	1.191
TC06000779.hg.1	NT5E	0.252	-0.14	0.643	0.181	0.414	1.191
TC14001000.hg.1	PRKD1	0.252	-0.029	0.532	0.073	0.261	1.191
TC02001297.hg.1	PNKD	0.251	0.001	0.502	0.05	0.216	1.19
TC01003712.hg.1	CYB5R1	0.251	-0.016	0.519	0.062	0.242	1.19
TC19002639.hg.1	ZNF222	0.251	-0.106	0.609	0.148	0.371	1.19
TC09000861.hg.1	LINC01388	0.251	-0.047	0.549	0.089	0.286	1.19
TC19000566.hg.1	ITPKC	0.251	-0.138	0.64	0.18	0.412	1.19
TC20000255.hg.1	ERGIC3	0.251	0.007	0.495	0.045	0.207	1.19
TC0X001438.hg.1	LDOC1	0.251	-0.025	0.527	0.07	0.254	1.19
TC12000384.hg.1	AQP5	0.25	0.001	0.5	0.049	0.216	1.19
TC19001888.hg.1	ZNF582	0.25	-0.048	0.549	0.091	0.288	1.189
TC0X000235.hg.1	SNORA11C	0.25	-0.151	0.652	0.193	0.427	1.189
TC05001674.hg.1	NREP	0.25	-0.194	0.694	0.236	0.473	1.189
TC06002046.hg.1	TSPYL4	0.25	-0.023	0.523	0.068	0.25	1.189
TC11001026.hg.1	ZBTB16	0.25	-0.169	0.669	0.212	0.447	1.189
TC10000815.hg.1	MIR4295	0.25	-0.069	0.569	0.111	0.32	1.189
TC16001339.hg.1	CYBA	0.25	-0.01	0.51	0.058	0.233	1.189
TC0X000131.hg.1	DCAF8L2	0.25	-0.047	0.547	0.09	0.287	1.189
TC01002101.hg.1	TMEM240	0.249	-0.024	0.523	0.069	0.253	1.189
TC07000607.hg.1	ZKSCAN1	0.249	-0.116	0.615	0.158	0.386	1.189
TC08001147.hg.1	FGFR1	0.249	-0.007	0.506	0.056	0.228	1.189
TC12002090.hg.1	RILPL1	0.249	-0.002	0.5	0.051	0.22	1.189
TC21000042.hg.1	MIRLET7C	0.249	-0.096	0.595	0.138	0.359	1.189
TC16000266.hg.1	LOC554206	0.249	-0.082	0.58	0.124	0.339	1.188
TC16000727.hg.1	PGAP6	0.249	-0.164	0.662	0.207	0.443	1.188
TC06002025.hg.1	LAMA4	0.249	-0.155	0.653	0.199	0.434	1.188
TC01001786.hg.1	LINC00538	0.249	-0.112	0.61	0.155	0.381	1.188
TC19001895.hg.1	VN1R1	0.249	-0.036	0.534	0.08	0.272	1.188
TC06001826.hg.1	COL21A1	0.249	-0.045	0.542	0.088	0.285	1.188
TC09001562.hg.1	PDCL	0.248	-0.007	0.504	0.055	0.228	1.188
TC07000476.hg.1	RHBDD2	0.248	-0.014	0.51	0.061	0.238	1.188
TC01002648.hg.1	TTC39A	0.248	-0.054	0.55	0.097	0.297	1.188
TC01000800.hg.1	ADGRL2	0.248	-0.191	0.687	0.235	0.473	1.187
TC11000416.hg.1	OR4S1	0.248	-0.079	0.574	0.121	0.335	1.187
TC03001608.hg.1	FILIP1L	0.248	-0.095	0.59	0.137	0.357	1.187
TC11000643.hg.1	SNX32	0.247	-0.044	0.538	0.087	0.283	1.187
TC22000019.hg.1	IL17RA	0.247	-0.07	0.565	0.113	0.322	1.187
TC02000760.hg.1	RALB	0.247	-0.072	0.566	0.115	0.326	1.187
TC17001703.hg.1	MBTD1	0.247	-0.069	0.563	0.112	0.321	1.187
TC02001585.hg.1	MIR4262	0.247	-0.066	0.56	0.109	0.318	1.187
TC01001965.hg.1	RPS7P5	0.247	-0.014	0.508	0.061	0.239	1.187
TC17001633.hg.1	COPZ2	0.247	-0.012	0.505	0.059	0.235	1.187
TC03000210.hg.1	ZNF619	0.247	-0.003	0.496	0.052	0.222	1.186
TC13000421.hg.1	LAMP1	0.247	-0.005	0.498	0.054	0.225	1.186
TC08000452.hg.1	PREX2	0.246	-0.056	0.549	0.099	0.302	1.186
TC05002007.hg.1	CCNJL	0.246	0	0.493	0.05	0.218	1.186
TC17001610.hg.1	KANSL1	0.246	-0.016	0.509	0.063	0.242	1.186
TC04001120.hg.1	KLF3-AS1	0.246	-0.027	0.52	0.072	0.258	1.186
TC03000183.hg.1	MIR26A1	0.246	0.001	0.492	0.049	0.216	1.186
TC09001056.hg.1	RMRP	0.246	-0.128	0.62	0.172	0.403	1.186
TC03001258.hg.1	LINC01981	0.246	-0.071	0.564	0.114	0.325	1.186
TC01004087.hg.1	OR2T10	0.246	-0.127	0.619	0.172	0.402	1.186
TC10001051.hg.1	BEND7	0.246	-0.029	0.521	0.074	0.262	1.186
TC01003552.hg.1	SCARNA3	0.246	-0.074	0.566	0.117	0.33	1.186
TC01002129.hg.1	MEGF6	0.246	-0.027	0.519	0.072	0.258	1.186
TC19001289.hg.1	ISYNA1	0.245	-0.014	0.505	0.061	0.24	1.185
TC11003432.hg.1	BBS1	0.245	0.001	0.49	0.049	0.216	1.185
TC06001184.hg.1	AFDN	0.245	-0.026	0.516	0.071	0.257	1.185
TC07003405.hg.1	GARS1-DT	0.245	-0.03	0.52	0.075	0.262	1.185
TC14001333.hg.1	VASH1-AS1	0.245	-0.024	0.514	0.07	0.254	1.185
TC05000538.hg.1	YTHDC2	0.245	-0.095	0.585	0.139	0.359	1.185
TC09000702.hg.1	TBC1D13	0.245	-0.016	0.506	0.063	0.242	1.185
TC15001646.hg.1	EDC3	0.245	-0.086	0.576	0.13	0.348	1.185
TC19001250.hg.1	NOTCH3	0.245	-0.096	0.586	0.14	0.36	1.185
TC21000236.hg.1	KRTAP12-3	0.245	-0.076	0.566	0.119	0.332	1.185
TC15001277.hg.1	ZSCAN29	0.245	-0.033	0.523	0.078	0.268	1.185
TC15001573.hg.1	MIR4511	0.245	-0.053	0.542	0.097	0.297	1.185
TC01000909.hg.1	S1PR1	0.245	-0.026	0.515	0.071	0.257	1.185
TC03001732.hg.1	SLC41A3	0.245	-0.038	0.527	0.082	0.276	1.185
TC06004116.hg.1	ABHD16A	0.245	-0.024	0.513	0.069	0.253	1.185
TC02000862.hg.1	C2orf27A	0.244	-0.04	0.529	0.085	0.279	1.185
TC12000432.hg.1	ZNF740	0.244	-0.029	0.517	0.074	0.262	1.184
TC17002872.hg.1	SARM1	0.244	-0.021	0.509	0.067	0.249	1.184
TC05000768.hg.1	PCDHGB8P	0.244	-0.129	0.617	0.174	0.406	1.184
TC16001228.hg.1	PDXDC2P-NPIPB14P	0.244	-0.029	0.518	0.075	0.262	1.184
TC17001647.hg.1	HOXB9	0.244	-0.118	0.605	0.164	0.392	1.184
TC05000091.hg.1	MARCHF11-DT	0.244	-0.014	0.501	0.061	0.239	1.184
TC03001285.hg.1	EPM2AIP1	0.243	-0.027	0.514	0.073	0.259	1.184
TC0X000082.hg.1	REPS2	0.243	-0.017	0.504	0.064	0.243	1.184
TC08002614.hg.1	ZNF395	0.243	0	0.486	0.05	0.217	1.184
TC14000058.hg.1	RNASE10	0.243	-0.091	0.577	0.135	0.355	1.183
TC13000612.hg.1	EPSTI1	0.243	-0.011	0.497	0.059	0.235	1.183
TC13000522.hg.1	MTUS2-AS1	0.243	-0.008	0.493	0.056	0.23	1.183
TC01000957.hg.1	STRIP1	0.243	-0.012	0.497	0.059	0.235	1.183
TC17002861.hg.1	FGF11	0.243	-0.064	0.549	0.108	0.316	1.183
TC17001912.hg.1	TMC6	0.242	-0.163	0.647	0.21	0.447	1.183
TC03001670.hg.1	ZBTB20	0.242	-0.064	0.549	0.108	0.316	1.183
TC08000095.hg.1	DEFB135	0.242	-0.121	0.606	0.167	0.397	1.183
TC19000860.hg.1	MIR519A2	0.242	-0.017	0.501	0.064	0.244	1.183
TC20000841.hg.1	SNORA71D	0.242	-0.169	0.653	0.217	0.454	1.183
TC06000632.hg.1	ADGRF5-AS1	0.242	-0.012	0.496	0.06	0.236	1.183
TC05001449.hg.1	NAIP	0.242	-0.463	0.947	0.46	0.686	1.183
TC08000904.hg.1	MIR4659B	0.242	-0.041	0.525	0.086	0.281	1.182
TC02000294.hg.1	MIR559	0.242	-0.141	0.625	0.189	0.422	1.182
TC17000202.hg.1	DRC3	0.242	-0.012	0.496	0.06	0.237	1.182
TC01002187.hg.1	CTNNBIP1	0.241	-0.033	0.516	0.079	0.269	1.182
TC06000004.hg.1	DUSP22	0.241	-0.013	0.495	0.06	0.237	1.182
TC01000018.hg.1	LINC01128	0.241	-0.006	0.488	0.055	0.226	1.182
TC14000377.hg.1	RHOJ	0.241	-0.227	0.709	0.276	0.516	1.182
TC11000124.hg.1	OR56B4	0.241	-0.175	0.657	0.224	0.461	1.182
TC09001079.hg.1	ZBTB5	0.241	-0.076	0.557	0.121	0.334	1.182
TC10001161.hg.1	EPC1	0.241	-0.045	0.526	0.089	0.286	1.181
TC02004967.hg.1	APLF	0.24	-0.009	0.489	0.057	0.231	1.181
TC10001482.hg.1	MMRN2	0.24	-0.123	0.604	0.171	0.401	1.181
TC09002940.hg.1	ZNF322	0.24	-0.038	0.519	0.083	0.278	1.181
TC01003672.hg.1	MIR181A1	0.24	-0.026	0.505	0.071	0.257	1.181
TC0X001124.hg.1	ZMYM3	0.24	-0.052	0.532	0.097	0.298	1.181
TC16000334.hg.1	TMEM219	0.24	-0.064	0.543	0.108	0.316	1.181
TC09001502.hg.1	ALAD	0.24	-0.028	0.508	0.074	0.262	1.181
TC15000078.hg.1	SNORD115-4	0.24	-0.02	0.5	0.067	0.249	1.181
TC10001659.hg.1	PDCD4-AS1	0.24	-0.021	0.5	0.067	0.249	1.181
TC17001433.hg.1	PIP4K2B	0.24	-0.112	0.591	0.158	0.386	1.181
TC15000098.hg.1	SNORD115-28	0.239	-0.09	0.569	0.136	0.356	1.181
TC01000372.hg.1	THEMIS2	0.239	-0.003	0.482	0.053	0.222	1.18
TC22000464.hg.1	ANKRD62P1-PARP4P3	0.239	-0.009	0.487	0.057	0.231	1.18
TC03001071.hg.1	HES1	0.239	-0.266	0.744	0.315	0.557	1.18
TC12002089.hg.1	RILPL2	0.239	-0.027	0.505	0.073	0.26	1.18
TC20000810.hg.1	NORAD	0.239	-0.065	0.543	0.11	0.319	1.18
TC07001256.hg.1	PDE1C	0.239	-0.061	0.538	0.105	0.313	1.18
TC17000699.hg.1	DGKE	0.239	-0.005	0.482	0.054	0.225	1.18
TC09001614.hg.1	MIR4672	0.239	-0.06	0.537	0.105	0.312	1.18
TC19002619.hg.1	SPPL2B	0.238	-0.029	0.506	0.075	0.262	1.18
TC11001938.hg.1	MAP3K11	0.238	-0.01	0.486	0.058	0.233	1.18
TC19002663.hg.1	ZNF548	0.238	-0.122	0.598	0.171	0.401	1.179
TC05001055.hg.1	MRNIP-DT	0.238	-0.215	0.691	0.267	0.507	1.179
TC12000335.hg.1	MIR4698	0.238	-0.134	0.609	0.183	0.416	1.179
TC05001638.hg.1	ST8SIA4	0.238	-0.254	0.73	0.305	0.547	1.179
TC01000593.hg.1	CYP4X1	0.238	-0.14	0.615	0.19	0.423	1.179
TC12003215.hg.1	PAN2	0.238	-0.036	0.511	0.081	0.274	1.179
TC01000282.hg.1	ZBTB40	0.238	-0.14	0.615	0.19	0.423	1.179
TC12001755.hg.1	CSRP2	0.238	-0.069	0.544	0.115	0.326	1.179
TC17000823.hg.1	C17orf80	0.237	-0.02	0.495	0.067	0.249	1.179
TC20000243.hg.1	MAP1LC3A	0.237	-0.041	0.516	0.086	0.281	1.179
TC15001051.hg.1	WHAMMP3	0.237	-0.029	0.504	0.075	0.262	1.179
TC19001243.hg.1	OR7C1	0.237	-0.058	0.533	0.103	0.309	1.179
TC02000968.hg.1	TANK	0.237	-0.089	0.563	0.136	0.356	1.179
TC01000574.hg.1	AKR1A1	0.237	-0.013	0.487	0.06	0.238	1.179
TC12001643.hg.1	LRIG3	0.237	-0.619	1.093	0.549	0.749	1.179
TC05000742.hg.1	PCDHB1	0.237	-0.027	0.501	0.073	0.26	1.178
TC06001109.hg.1	MYCT1	0.237	-0.038	0.512	0.084	0.278	1.178
TC14002340.hg.1	TM9SF1	0.237	-0.009	0.483	0.058	0.232	1.178
TC01003836.hg.1	MIR215	0.237	-0.034	0.507	0.08	0.271	1.178
TC08001630.hg.1	POU5F1B	0.237	-0.16	0.633	0.212	0.448	1.178
TC01003210.hg.1	CTSS	0.237	-0.301	0.774	0.348	0.586	1.178
TC07000162.hg.1	LINC02981	0.236	-0.045	0.518	0.091	0.288	1.178
TC05000747.hg.1	PCDHB6	0.236	-0.031	0.504	0.077	0.267	1.178
TC07003327.hg.1	KCTD7	0.236	-0.018	0.491	0.065	0.246	1.178
TC03000077.hg.1	FBLN2	0.236	-0.04	0.512	0.085	0.28	1.178
TC06001216.hg.1	MYLK4	0.236	-0.014	0.486	0.062	0.24	1.178
TC06001993.hg.1	OSTM1	0.236	-0.022	0.494	0.069	0.252	1.178
TC22000805.hg.1	SNORD83A	0.236	-0.247	0.719	0.301	0.543	1.177
TC11001311.hg.1	TRIM68	0.236	-0.045	0.517	0.091	0.288	1.177
TC10000428.hg.1	EIF4EBP2	0.236	-0.076	0.547	0.122	0.336	1.177
TC0X001166.hg.1	TTC3P1	0.235	-0.161	0.632	0.214	0.45	1.177
TC07001832.hg.1	LOC101928254	0.235	-0.027	0.498	0.073	0.26	1.177
TC16000211.hg.1	SYT17	0.235	-0.059	0.53	0.105	0.312	1.177
TC05000149.hg.1	RXFP3	0.235	-0.047	0.517	0.092	0.291	1.177
TC04001812.hg.1	MIR3945	0.235	-0.088	0.559	0.135	0.356	1.177
TC19000030.hg.1	GPX4	0.235	-0.049	0.519	0.094	0.294	1.177
TC08001760.hg.1	ZNF251	0.235	-0.012	0.482	0.06	0.236	1.177
TC07001617.hg.1	PON2	0.235	-0.031	0.501	0.077	0.267	1.177
TC12001469.hg.1	LMBR1L	0.235	-0.064	0.534	0.11	0.32	1.177
TC11000396.hg.1	MIR4688	0.235	-0.101	0.571	0.15	0.373	1.177
TC09000608.hg.1	GSN	0.235	-0.06	0.53	0.106	0.313	1.177
TC03002171.hg.1	PIGZ	0.235	-0.015	0.484	0.062	0.241	1.177
TC06001559.hg.1	FKBPL	0.235	-0.029	0.498	0.075	0.262	1.177
TC16002084.hg.1	MATCAP1	0.235	-0.244	0.713	0.298	0.54	1.177
TC12001678.hg.1	GNS	0.234	-0.083	0.552	0.13	0.348	1.176
TC08002612.hg.1	ENTPD4	0.234	-0.012	0.481	0.06	0.237	1.176
TC17000963.hg.1	RPH3AL	0.234	-0.028	0.497	0.074	0.262	1.176
TC17000667.hg.1	ACSF2	0.234	-0.062	0.531	0.108	0.316	1.176
TC05001955.hg.1	SPARC	0.234	-0.023	0.492	0.07	0.253	1.176
TC16002064.hg.1	CLN3	0.234	-0.037	0.506	0.083	0.277	1.176
TC22000590.hg.1	LRRC75B	0.234	-0.034	0.502	0.08	0.272	1.176
TC01000785.hg.1	AK5	0.234	-0.283	0.752	0.335	0.575	1.176
TC20000486.hg.1	OSBPL2	0.234	-0.017	0.486	0.065	0.245	1.176
TC16001020.hg.1	GDPD3	0.234	-0.043	0.511	0.089	0.286	1.176
TC01000920.hg.1	AMY2A	0.234	-0.063	0.531	0.109	0.317	1.176
TC16001036.hg.1	ZNF764	0.234	-0.044	0.512	0.089	0.286	1.176
TC05001487.hg.1	GCNT4	0.234	-0.022	0.49	0.069	0.252	1.176
TC02000182.hg.1	MIR4263	0.234	-0.121	0.588	0.171	0.402	1.176
TC08001284.hg.1	RRS1-DT	0.234	-0.007	0.475	0.056	0.229	1.176
TC19000928.hg.1	ZNF71	0.234	-0.019	0.486	0.066	0.248	1.176
TC05002125.hg.1	CLK4	0.234	-0.146	0.613	0.199	0.434	1.176
TC22000262.hg.1	APOL6	0.233	-0.25	0.717	0.305	0.547	1.176
TC02001945.hg.1	BMP10	0.233	-0.043	0.51	0.089	0.285	1.176
TC15001270.hg.1	TTBK2	0.233	-0.029	0.496	0.076	0.264	1.176
TC01001425.hg.1	DDR2	0.233	-0.042	0.508	0.088	0.284	1.175
TC08001423.hg.1	TRIQK	0.233	-0.022	0.488	0.069	0.252	1.175
TC11001315.hg.1	OR52R1	0.233	-0.04	0.506	0.087	0.282	1.175
TC06004096.hg.1	SLC35A1	0.233	-0.127	0.593	0.179	0.41	1.175
TC02005029.hg.1	PCBP1-AS1	0.233	-0.019	0.485	0.067	0.248	1.175
TC03000214.hg.1	CTNNB1	0.233	-0.012	0.478	0.06	0.237	1.175
TC12001158.hg.1	RBP5	0.233	-0.088	0.553	0.137	0.357	1.175
TC05000751.hg.1	PCDHB16	0.233	-0.036	0.501	0.082	0.276	1.175
TC01002262.hg.1	FBXO42	0.232	-0.115	0.58	0.165	0.395	1.175
TC20000072.hg.1	PLCB1	0.232	-0.018	0.483	0.065	0.247	1.175
TC22000038.hg.1	DGCR5	0.232	-0.045	0.509	0.091	0.288	1.175
TC08001469.hg.1	MIR599	0.232	-0.07	0.534	0.117	0.33	1.175
TC07001657.hg.1	MIR106B	0.232	-0.076	0.54	0.124	0.338	1.174
TC03000149.hg.1	TGFBR2	0.232	-0.071	0.534	0.118	0.331	1.174
TC02001320.hg.1	ANKZF1	0.232	-0.044	0.507	0.09	0.288	1.174
TC01003706.hg.1	KDM5B	0.231	-0.13	0.593	0.183	0.416	1.174
TC08002594.hg.1	FAM66D	0.231	-0.046	0.508	0.092	0.29	1.174
TC09001282.hg.1	KIF27	0.231	-0.023	0.486	0.07	0.254	1.174
TC07000951.hg.1	OR2A14	0.231	-0.125	0.588	0.178	0.41	1.174
TC15001577.hg.1	SCARNA14	0.231	-0.028	0.489	0.075	0.262	1.173
TC01001544.hg.1	RALGPS2	0.231	-0.036	0.497	0.082	0.276	1.173
TC03001614.hg.1	SENP7	0.231	-0.028	0.489	0.074	0.262	1.173
TC07000098.hg.1	ARL4A	0.23	-0.128	0.589	0.182	0.415	1.173
TC02002007.hg.1	EVA1A	0.23	-0.081	0.542	0.13	0.348	1.173
TC05001819.hg.1	HNRNPA0	0.23	-0.018	0.479	0.065	0.247	1.173
TC09000568.hg.1	SNX30	0.23	-0.023	0.484	0.07	0.255	1.173
TC09001602.hg.1	SNORA65	0.23	-0.239	0.699	0.298	0.539	1.173
TC21000164.hg.1	DYRK1A	0.23	-0.019	0.479	0.066	0.248	1.173
TC01002532.hg.1	LINC01343	0.23	-0.07	0.53	0.117	0.33	1.173
TC0X000433.hg.1	SH3BGRL	0.23	-0.033	0.493	0.08	0.271	1.173
TC01001094.hg.1	PEX11B	0.23	-0.042	0.502	0.089	0.286	1.173
TC07001319.hg.1	GLI3	0.23	-0.049	0.508	0.095	0.296	1.173
TC05001996.hg.1	RNF145	0.23	-0.097	0.557	0.148	0.371	1.173
TC19001464.hg.1	ZNF565	0.229	-0.034	0.493	0.081	0.273	1.172
TC19001347.hg.1	ZNF737	0.229	-0.059	0.517	0.106	0.313	1.172
TC06001762.hg.1	NFKBIE	0.229	-0.136	0.594	0.191	0.424	1.172
TC19002637.hg.1	SRRM5	0.229	-0.296	0.754	0.352	0.591	1.172
TC19001377.hg.1	LINC00662	0.229	-0.087	0.545	0.136	0.356	1.172
TC01002530.hg.1	FHL3	0.229	-0.028	0.486	0.075	0.262	1.172
TC03001660.hg.1	CFAP44	0.229	-0.09	0.548	0.14	0.361	1.172
TC17001733.hg.1	HSF5	0.229	-0.013	0.47	0.061	0.239	1.172
TC07000628.hg.1	MOSPD3	0.228	-0.05	0.507	0.097	0.299	1.172
TC06000415.hg.1	RING1	0.228	-0.078	0.534	0.127	0.343	1.171
TC02000513.hg.1	VAMP5	0.228	-0.124	0.581	0.179	0.41	1.171
TC14000277.hg.1	KLHDC1	0.228	-0.044	0.5	0.09	0.288	1.171
TC01001206.hg.1	ZNF687	0.228	-0.011	0.467	0.059	0.235	1.171
TC06001383.hg.1	LARRPM	0.228	-0.063	0.519	0.111	0.32	1.171
TC01001596.hg.1	SWT1	0.228	-0.022	0.477	0.069	0.252	1.171
TC02001315.hg.1	CDK5R2	0.228	-0.237	0.692	0.298	0.54	1.171
TC15000088.hg.1	SNORD115-16	0.228	-0.152	0.607	0.21	0.446	1.171
TC17000770.hg.1	MAP3K3	0.227	-0.125	0.58	0.18	0.412	1.171
TC06000016.hg.1	GMDS-DT	0.227	-0.015	0.47	0.063	0.242	1.171
TC12000679.hg.1	TMTC2	0.227	-0.076	0.531	0.125	0.34	1.171
TC19000109.hg.1	VMAC	0.227	-0.081	0.536	0.131	0.35	1.171
TC16000631.hg.1	WWOX	0.227	-0.019	0.474	0.067	0.249	1.171
TC11002408.hg.1	OR8B8	0.227	-0.13	0.585	0.186	0.419	1.171
TC06000167.hg.1	H2AC6	0.227	-0.168	0.622	0.227	0.465	1.171
TC11000454.hg.1	OR5AR1	0.227	-0.103	0.557	0.155	0.382	1.171
TC19000617.hg.1	ZNF225	0.227	-0.016	0.471	0.064	0.244	1.171
TC17001574.hg.1	ASB16-AS1	0.227	-0.057	0.511	0.105	0.312	1.17
TC02001078.hg.1	LOC101927055	0.227	-0.131	0.585	0.187	0.42	1.17
TC02001191.hg.1	SNORD11	0.227	-0.138	0.592	0.194	0.428	1.17
TC10000050.hg.1	FBH1	0.227	-0.037	0.491	0.084	0.278	1.17
TC19000822.hg.1	MIR520F	0.227	-0.067	0.52	0.115	0.326	1.17
TC06001593.hg.1	LEMD2	0.227	-0.021	0.474	0.069	0.252	1.17
TC03002184.hg.1	IQCG	0.226	-0.022	0.475	0.07	0.254	1.17
TC21000393.hg.1	LINC00159	0.226	-0.018	0.471	0.066	0.248	1.17
TC09001527.hg.1	SNORA70C	0.226	-0.195	0.648	0.258	0.496	1.17
TC03000600.hg.1	LINC00901	0.226	-0.062	0.514	0.11	0.32	1.17
TC19000728.hg.1	TRPM4	0.226	-0.068	0.52	0.117	0.33	1.17
TC11001859.hg.1	RAB3IL1	0.226	-0.043	0.494	0.09	0.287	1.17
TC19002681.hg.1	ZNF878	0.226	-0.052	0.504	0.1	0.303	1.169
TC06000536.hg.1	C6orf89	0.226	-0.049	0.501	0.097	0.298	1.169
TC08001602.hg.1	MTSS1	0.226	-0.092	0.543	0.144	0.366	1.169
TC02001194.hg.1	CARF	0.225	-0.038	0.488	0.085	0.28	1.169
TC11001353.hg.1	FHIP1B	0.225	-0.061	0.511	0.11	0.318	1.169
TC01003292.hg.1	SHE	0.225	-0.12	0.57	0.176	0.408	1.169
TC04001491.hg.1	TRAM1L1	0.225	-0.24	0.689	0.305	0.547	1.168
TC01002481.hg.1	TRIM62	0.225	-0.028	0.477	0.075	0.263	1.168
TC17001874.hg.1	GGA3	0.225	-0.025	0.474	0.072	0.258	1.168
TC04001155.hg.1	KCTD8	0.224	-0.035	0.484	0.083	0.277	1.168
TC15000742.hg.1	MINAR1	0.224	-0.073	0.521	0.122	0.337	1.168
TC06000424.hg.1	SYNGAP1	0.224	-0.051	0.499	0.099	0.301	1.168
TC20000235.hg.1	CHMP4B	0.224	-0.023	0.471	0.071	0.256	1.168
TC05000898.hg.1	MIR3142	0.224	-0.232	0.68	0.297	0.539	1.168
TC08000023.hg.1	MIR4659A	0.224	-0.209	0.656	0.274	0.514	1.168
TC15000039.hg.1	GOLGA8S	0.224	-0.031	0.479	0.079	0.27	1.168
TC17001913.hg.1	TMC6	0.224	-0.088	0.536	0.14	0.361	1.168
TC07001823.hg.1	WASL	0.224	-0.061	0.508	0.11	0.319	1.168
TC03001540.hg.1	FRMD4B	0.224	-0.053	0.5	0.101	0.304	1.168
TC14000974.hg.1	CIDEB	0.224	-0.08	0.527	0.131	0.35	1.168
TC16001098.hg.1	N4BP1	0.223	-0.054	0.501	0.103	0.308	1.167
TC09001641.hg.1	DOLK	0.223	-0.08	0.526	0.131	0.35	1.167
TC0X001156.hg.1	FTX	0.223	-0.093	0.539	0.146	0.369	1.167
TC22000365.hg.1	SCUBE1-AS1	0.223	-0.024	0.469	0.071	0.257	1.167
TC15000150.hg.1	WHAMMP2	0.222	-0.044	0.489	0.092	0.29	1.167
TC0X001328.hg.1	CT47B1	0.222	-0.093	0.538	0.147	0.37	1.167
TC14001116.hg.1	SOS2	0.222	-0.056	0.5	0.105	0.312	1.167
TC10000639.hg.1	IFIT1	0.222	-0.057	0.502	0.107	0.314	1.166
TC06002334.hg.1	WDR27	0.222	-0.035	0.479	0.083	0.277	1.166
TC09000462.hg.1	LOC100132077	0.221	-0.068	0.511	0.119	0.332	1.166
TC03000764.hg.1	RNF7	0.221	-0.039	0.482	0.087	0.283	1.166
TC02000778.hg.1	GYPC	0.221	-0.034	0.476	0.082	0.275	1.166
TC06002114.hg.1	STX7	0.221	-0.087	0.529	0.14	0.36	1.166
TC03001547.hg.1	MIR1284	0.221	-0.07	0.513	0.121	0.335	1.166
TC01000874.hg.1	CNN3-DT	0.221	-0.057	0.5	0.106	0.314	1.166
TC12001049.hg.1	ULK1	0.221	-0.034	0.476	0.082	0.275	1.166
TC02001867.hg.1	EFEMP1	0.221	-0.109	0.552	0.165	0.395	1.166
TC07001155.hg.1	AGMO	0.221	-0.051	0.493	0.1	0.303	1.166
TC14001445.hg.1	ERVH-7	0.221	-0.128	0.57	0.187	0.421	1.166
TC02001101.hg.1	FAM171B	0.221	-0.108	0.55	0.164	0.393	1.166
TC01000837.hg.1	LRRC8B	0.221	-0.17	0.612	0.235	0.472	1.165
TC01002859.hg.1	BARHL2	0.221	-0.028	0.47	0.076	0.264	1.165
TC05001660.hg.1	FBXL17	0.221	-0.033	0.475	0.081	0.275	1.165
TC03001754.hg.1	DNAJB8	0.221	-0.037	0.478	0.085	0.279	1.165
TC06000768.hg.1	DOP1A	0.221	-0.096	0.538	0.151	0.376	1.165
TC02004966.hg.1	ACYP2	0.221	-0.019	0.46	0.067	0.249	1.165
TC04000961.hg.1	TMED11P	0.221	-0.053	0.494	0.102	0.305	1.165
TC12001141.hg.1	IFFO1	0.221	-0.033	0.474	0.081	0.273	1.165
TC03001532.hg.1	LRIG1	0.22	-0.179	0.619	0.245	0.483	1.165
TC10000661.hg.1	EXOC6	0.22	-0.101	0.542	0.157	0.384	1.165
TC03001771.hg.1	MBD4	0.22	-0.039	0.479	0.087	0.283	1.165
TC08000048.hg.1	DEFB104A	0.22	-0.076	0.516	0.128	0.344	1.165
TC09001258.hg.1	TLE1	0.22	-0.124	0.564	0.183	0.416	1.165
TC15000284.hg.1	IVD	0.22	-0.111	0.551	0.168	0.398	1.165
TC02002580.hg.1	MIR1258	0.22	-0.052	0.491	0.101	0.304	1.164
TC01001200.hg.1	C1orf56	0.22	-0.048	0.487	0.097	0.298	1.164
TC17000120.hg.1	CHD3	0.219	-0.083	0.521	0.136	0.356	1.164
TC0X001294.hg.1	PLS3-AS1	0.219	-0.039	0.478	0.087	0.283	1.164
TC14002331.hg.1	FOXN3	0.219	-0.095	0.534	0.15	0.374	1.164
TC19000322.hg.1	C19orf44	0.219	-0.063	0.502	0.114	0.324	1.164
TC14000135.hg.1	LRP10	0.219	-0.038	0.476	0.087	0.283	1.164
TC16000544.hg.1	PARD6A	0.219	-0.072	0.51	0.124	0.338	1.164
TC04000696.hg.1	USP38	0.219	-0.069	0.506	0.12	0.333	1.164
TC19001565.hg.1	POU2F2	0.219	-0.05	0.487	0.099	0.301	1.164
TC03000342.hg.1	SNORD69	0.219	-0.376	0.813	0.429	0.659	1.164
[truncated: 8,814 more rows]
